# Supplementary material for: Trends in reporting embolic and thrombotic events after COVID-19 vaccination: A retrospective, pharmacovigilance study
Source: PLoS One. 2022 Aug 1;17(8):e0269268. doi: 10.1371/journal.pone.0269268 (PMC9342794; doi:10.1371/journal.pone.0269268)
Supplement: S1 Table — (XLSX) [file pone.0269268.s001.xlsx]

## Sheet: Table S1
S1 Table. Definition of Embolic and thrombotic event
	Embolic and thrombotic event（SMQ:20000081）
	Embolic and thrombotic events, arterial（SMQ:20000082）		Embolic and thrombotic events, vessel type unspecified and mixed arterial and venous（SMQ:20000083）		Embolic and thrombotic events, venous（SMQ:20000084）
	PTcode	PT name	PTcode	PT name	PTcode	PT name
	10074337	Acute aortic syndrome	10075178	Adrenal thrombosis	10084527	Aseptic cavernous sinus thrombosis
	10000891	Acute myocardial infarction	10060956	Angiogram abnormal	10003880	Axillary vein thrombosis
	10001902	Amaurosis	10052906	Angiogram cerebral abnormal	10076837	Brachiocephalic vein occlusion
	10001903	Amaurosis fugax	10057517	Angiogram peripheral abnormal	10063363	Brachiocephalic vein thrombosis
	10002897	Aortic embolus	10002817	Antiphospholipid syndrome	10006537	Budd-Chiari syndrome
	10002910	Aortic thrombosis	10048632	Atrial thrombosis	10007830	Cavernous sinus thrombosis
	10057794	Aortogram abnormal	10071043	Basal ganglia stroke	10083037	Cerebral venous sinus thrombosis
	10062599	Arterial occlusive disease	10049824	Bone infarction	10008138	Cerebral venous thrombosis
	10003178	Arterial thrombosis	10074422	Brain stem embolism	10051055	Deep vein thrombosis
	10061659	Arteriogram abnormal	10006147	Brain stem infarction	10014522	Embolism venous
	10003195	Arteriogram carotid abnormal	10068644	Brain stem stroke	10078810	Hepatic vein embolism
	10076604	Atherosclerotic plaque rupture	10062573	Brain stem thrombosis	10058991	Hepatic vein occlusion
	10069020	Basal ganglia infarction	10053994	Cardiac ventricular thrombosis	10019713	Hepatic vein thrombosis
	10048963	Basilar artery occlusion	10067167	Cerebellar embolism	10051031	Homans' sign positive
	10063093	Basilar artery thrombosis	10008034	Cerebellar infarction	10058992	Iliac vein occlusion
	10005184	Blindness transient	10076929	Cerebral congestion	10070911	Inferior vena cava syndrome
	10069694	Brachiocephalic artery occlusion	10008118	Cerebral infarction	10058987	Inferior vena caval occlusion
	10067744	Capsular warning syndrome	10008119	Cerebral infarction foetal	10081850	Jugular vein embolism
	10007684	Carotid arterial embolus	10008120	Cerebral ischaemia	10076835	Jugular vein occlusion
	10048964	Carotid artery occlusion	10078311	Cerebral microembolism	10023237	Jugular vein thrombosis
	10007688	Carotid artery thrombosis	10083668	Cerebral microinfarction	10075428	Mahler sign
	10053633	Cerebellar artery occlusion	10070671	Cerebral septic infarct	10069727	May-Thurner syndrome
	10008023	Cerebellar artery thrombosis	10008132	Cerebral thrombosis	10027402	Mesenteric vein thrombosis
	10008088	Cerebral artery embolism	10076895	Cerebral vascular occlusion	10027403	Mesenteric venous occlusion
	10008089	Cerebral artery occlusion	10052173	Cerebrospinal thrombotic tamponade	10029925	Obstetrical pulmonary embolism
	10008092	Cerebral artery thrombosis	10008190	Cerebrovascular accident	10073708	Obstructive shock
	10065384	Cerebral hypoperfusion	10008196	Cerebrovascular disorder	10074349	Ophthalmic vein thrombosis
	10058842	Cerebrovascular insufficiency	10057403	Choroidal infarction	10072059	Ovarian vein thrombosis
	10061751	Cerebrovascular stenosis	10069729	Collateral circulation	10050216	Paget-Schroetter syndrome
	10069696	Coeliac artery occlusion	10013033	Diplegia	10034272	Pelvic venous thrombosis
	10011084	Coronary artery embolism	10013048	Directional Doppler flow tests abnormal	10034324	Penile vein thrombosis
	10011086	Coronary artery occlusion	10013442	Disseminated intravascular coagulation	10083103	Peripheral vein occlusion
	10011091	Coronary artery thrombosis	10013443	Disseminated intravascular coagulation in newborn	10082853	Peripheral vein thrombus extension
	10014513	Embolism arterial	10084072	Embolic cerebellar infarction	10073979	Portal vein cavernous transformation
	10068365	Femoral artery embolism	10060839	Embolic cerebral infarction	10082030	Portal vein embolism
	10019635	Hepatic artery embolism	10065680	Embolic pneumonia	10058989	Portal vein occlusion
	10051991	Hepatic artery occlusion	10014498	Embolic stroke	10036206	Portal vein thrombosis
	10019636	Hepatic artery thrombosis	10061169	Embolism	10077623	Portosplenomesenteric venous thrombosis
	10063518	Hypothenar hammer syndrome	10083006	Eye infarction	10048591	Post thrombotic syndrome
	10021338	Iliac artery embolism	10083087	Fluorescence angiogram abnormal	10036300	Postpartum venous thrombosis
	10064601	Iliac artery occlusion	10053601	Foetal cerebrovascular disorder	10037377	Pulmonary embolism
	10083408	Internal capsule infarction	10084858	Gastric infarction	10037410	Pulmonary infarction
	10060840	Ischaemic cerebral infarction	10079902	Haemorrhagic adrenal infarction	10037421	Pulmonary microemboli
	10061256	Ischaemic stroke	10019005	Haemorrhagic cerebral infarction	10037437	Pulmonary thrombosis
	10051078	Lacunar infarction	10019013	Haemorrhagic infarction	10068690	Pulmonary vein occlusion
	10024242	Leriche syndrome	10019016	Haemorrhagic stroke	10037458	Pulmonary veno-occlusive disease
	10027394	Mesenteric arterial occlusion	10055677	Haemorrhagic transformation stroke	10037459	Pulmonary venous thrombosis
	10065560	Mesenteric arteriosclerosis	10019023	Haemorrhoids thrombosed	10038547	Renal vein embolism
	10027395	Mesenteric artery embolism	10019465	Hemiparesis	10056293	Renal vein occlusion
	10027396	Mesenteric artery stenosis	10019468	Hemiplegia	10038548	Renal vein thrombosis
	10027397	Mesenteric artery thrombosis	10062506	Heparin-induced thrombocytopenia	10038907	Retinal vein occlusion
	10028596	Myocardial infarction	10019680	Hepatic infarction	10038908	Retinal vein thrombosis
	10028602	Myocardial necrosis	10074494	Hepatic vascular thrombosis	10083093	Septic pulmonary embolism
	10081144	Ophthalmic artery thrombosis	10061216	Infarction	10068479	SI QIII TIII pattern
	10033697	Papillary muscle infarction	10070754	Inner ear infarction	10068122	Splenic vein occlusion
	10068035	Penile artery occlusion	10022657	Intestinal infarction	10041659	Splenic vein thrombosis
	10062585	Peripheral arterial occlusive disease	10066087	Intracardiac mass	10079164	Subclavian vein occlusion
	10057525	Peripheral artery occlusion	10048620	Intracardiac thrombus	10049446	Subclavian vein thrombosis
	10072564	Peripheral artery thrombosis	10083691	Lambl's excrescences	10042567	Superior sagittal sinus thrombosis
	10061340	Peripheral embolism	10027401	Mesenteric vascular insufficiency	10058988	Superior vena cava occlusion
	10071642	Popliteal artery entrapment syndrome	10074583	Mesenteric vascular occlusion	10042569	Superior vena cava syndrome
	10058144	Postinfarction angina	10073734	Microembolism	10043570	Thrombophlebitis
	10085250	Precerebral artery embolism	10027925	Monoparesis	10043581	Thrombophlebitis migrans
	10036511	Precerebral artery occlusion	10027926	Monoplegia	10043586	Thrombophlebitis neonatal
	10074717	Precerebral artery thrombosis	10030936	Optic nerve infarction	10043595	Thrombophlebitis superficial
	10078201	Pulmonary artery occlusion	10068239	Pancreatic infarction	10043605	Thrombosed varicose vein
	10037340	Pulmonary artery thrombosis	10066059	Paradoxical embolism	10067270	Thrombosis corpora cavernosa
	10079988	Pulmonary tumour thrombotic microangiopathy	10079251	Paraneoplastic thrombosis	10044457	Transverse sinus thrombosis
	10048988	Renal artery occlusion	10033885	Paraparesis	10047193	Vena cava embolism
	10038380	Renal artery thrombosis	10033892	Paraplegia	10047195	Vena cava thrombosis
	10063544	Renal embolism	10033985	Paresis	10047209	Venogram abnormal
	10085346	Renal-limited thrombotic microangiopathy	10035092	Pituitary infarction	10062173	Venoocclusive disease
	10038826	Retinal artery embolism	10064620	Placental infarction	10047216	Venoocclusive liver disease
	10038827	Retinal artery occlusion	10077022	Postpartum thrombosis	10058990	Venous occlusion
	10038831	Retinal artery thrombosis	10049680	Quadriparesis	10068605	Venous recanalisation
	10049768	Silent myocardial infarction	10037714	Quadriplegia	10047249	Venous thrombosis
	10049440	Spinal artery embolism	10038470	Renal infarct	10067030	Venous thrombosis in pregnancy
	10071316	Spinal artery thrombosis	10072226	Renal vascular thrombosis	10061408	Venous thrombosis limb
	10074600	Splenic artery thrombosis	10051742	Retinal infarction	10064602	Venous thrombosis neonatal
	10068677	Splenic embolism	10062108	Retinal vascular thrombosis	10077829	Visceral venous thrombosis
	10066286	Stress cardiomyopathy	10058571	Spinal cord infarction
	10042332	Subclavian artery embolism	10082031	Spinal stroke
	10069695	Subclavian artery occlusion	10041648	Splenic infarction
	10042334	Subclavian artery thrombosis	10074601	Splenic thrombosis
	10043645	Thrombotic microangiopathy	10059613	Stroke in evolution
	10043648	Thrombotic thrombocytopenic purpura	10043337	Testicular infarction
	10044390	Transient ischaemic attack	10064961	Thalamic infarction
	10062363	Truncus coeliacus thrombosis	10043540	Thromboangiitis obliterans
	10048965	Vertebral artery occlusion	10043607	Thrombosis
	10057777	Vertebral artery thrombosis	10043626	Thrombosis mesenteric vessel
	10047532	Visual acuity reduced transiently	10067347	Thrombotic cerebral infarction
			10043647	Thrombotic stroke
			10043742	Thyroid infarction
			10045168	Tumour embolism
			10068067	Tumour thrombosis
			10061604	Ultrasonic angiogram abnormal
			10045413	Ultrasound Doppler abnormal
			10076714	Umbilical cord occlusion
			10071652	Umbilical cord thrombosis
			10066856	Visual midline shift syndrome
						MedDRA/J ver.24.0
					Exclude the following from the System Organ Class terms list General disorders and administration site conditions Injury, poisoning and procedural complications Surgical and medical procedures Social circumstances Product issues
