# Supplementary material for: Trends in reporting embolic and thrombotic events after COVID-19 vaccination: A retrospective, pharmacovigilance study
Source: PLoS One. 2022 Aug 1;17(8):e0269268. doi: 10.1371/journal.pone.0269268 (PMC9342794; doi:10.1371/journal.pone.0269268)
Supplement: S2 Table — (CSV) [file pone.0269268.s002.csv]

VAERS_ID	PT	adenovirus vector-based vaccine [1]
896636	Fatigue	0
896636	Head discomfort	0
896636	Physiotherapy	0
896636	Feeling abnormal	0
896636	Arthralgia	0
896636	Memory impairment	0
896636	Confusional state	0
896636	Pain in extremity	0
896636	Pyrexia	0
896636	Peripheral swelling	0
902418	Injection site hypoaesthesia	0
902418	Hypoaesthesia	0
902440	Headache	0
902446	Feeling hot	0
902446	Erythema	0
902446	Flushing	0
902464	Electrocardiogram normal	0
902464	Laboratory test normal	0
902464	Presyncope	0
902464	Hyperhidrosis	0
902464	Dizziness	0
902465	Sensory disturbance	0
902465	Paraesthesia oral	0
902465	Oral pruritus	0
902465	Paraesthesia	0
902465	Tremor	0
902465	Dysgeusia	0
902465	Parosmia	0
902468	Chills	0
902468	Feeling abnormal	0
902468	Diarrhoea	0
902468	Chest discomfort	0
902468	Dyspnoea	0
902468	Presyncope	0
902468	Flushing	0
902468	Dizziness	0
902468	Defaecation urgency	0
902479	Intensive care	0
902479	Feeling abnormal	0
902479	Chest pain	0
902479	Flushing	0
902490	Headache	0
902490	Pain	0
902491	Headache	0
902491	Nausea	0
902491	Blood pressure increased	0
902491	Dyspnoea	0
902491	Erythema	0
902491	Dizziness	0
902492	Feeling hot	0
902492	Nausea	0
902492	Blood pressure increased	0
902492	Visual impairment	0
902492	Dizziness	0
902493	Flushing	0
902493	Dizziness	0
902505	Ear discomfort	0
902505	Skin warm	0
902505	Blood pressure increased	0
902505	Paraesthesia	0
902505	Flushing	0
902505	Palpitations	0
902508	Throat tightness	0
902508	Paraesthesia oral	0
902514	Inappropriate schedule of product administration	0
902518	Feeling hot	0
902518	Eye pruritus	0
902518	Paraesthesia oral	0
902518	Paraesthesia	0
902524	Fatigue	0
902524	Impaired driving ability	0
902524	Limb discomfort	0
902524	Feeling abnormal	0
902524	Hypertension	0
902524	Heart rate increased	0
902524	Nervousness	0
902524	Asthenia	0
902557	Blood glucose normal	0
902557	Blood test	0
902557	Pulse abnormal	0
902557	Tunnel vision	0
902557	Dyspnoea	0
902557	Erythema	0
902557	Hyperhidrosis	0
902557	Flushing	0
902572	Chills	0
902572	Nausea	0
902572	Vomiting	0
902575	Pain in extremity	0
902575	Injection site pain	0
902576	Headache	0
902576	Malaise	0
902576	Nausea	0
902576	Injection site pain	0
902576	Asthenia	0
902597	Swelling face	0
902597	Lip swelling	0
902621	Chills	0
902621	Fatigue	0
902621	Feeling of body temperature change	0
902621	Headache	0
902621	Nausea	0
902621	Pyrexia	0
902621	Vomiting	0
902648	Feeling hot	0
902648	Rash	0
902650	Dizziness	0
902655	Chills	0
902655	Headache	0
902655	Pain	0
902656	Headache	0
902656	Oropharyngeal pain	0
902656	Dizziness	0
902665	Condition aggravated	0
902665	Panic attack	0
902665	Chest discomfort	0
902665	Paraesthesia	0
902665	Dizziness	0
902665	Cold sweat	0
902666	Chills	0
902666	Decreased appetite	0
902666	Headache	0
902666	Pain	0
902666	Retching	0
902666	Dyspnoea	0
902666	Abdominal pain upper	0
902666	Injection site erythema	0
902666	Pyrexia	0
902667	Local reaction	0
902667	Injection site induration	0
902667	Injection site erythema	0
902668	Chills	0
902668	Fatigue	0
902668	Pain	0
902668	Injection site pain	0
902668	Pyrexia	0
902669	Blood glucose normal	0
902669	Impaired work ability	0
902669	Nausea	0
902669	Feeling abnormal	0
902669	Vertigo	0
902669	Immediate post-injection reaction	0
902669	Dizziness	0
902669	Dysgeusia	0
902669	Vomiting	0
902671	Dizziness	0
902672	Pruritus	0
902672	Joint swelling	0
902672	Erythema	0
902672	Peripheral swelling	0
902673	Nausea	0
902674	Hyperhidrosis	0
902674	Dizziness	0
902691	Pain	0
902706	Chills	0
902706	Pain	0
902706	Nausea	0
902709	Fatigue	0
902709	Headache	0
902709	Malaise	0
902709	Injection site pain	0
902720	Fatigue	0
902720	Somnolence	0
902720	Pain in extremity	0
902722	Pruritus	0
902722	Flushing	0
902722	Rash	0
902725	Mobility decreased	0
902725	Pain in extremity	0
902728	Product administered at inappropriate site	0
902728	Peripheral swelling	0
902733	Nausea	0
902733	Myalgia	0
902733	Immediate post-injection reaction	0
902733	Dysgeusia	0
902744	Headache	0
902744	Nausea	0
902744	Abdominal pain upper	0
902745	Injected limb mobility decreased	0
902745	Musculoskeletal chest pain	0
902745	Pain	0
902745	Painful respiration	0
902745	Myalgia	0
902745	Paraesthesia	0
902745	Injection site oedema	0
902745	Injection site pain	0
902746	Pallor	0
902746	Hyperhidrosis	0
902746	Hypotension	0
902748	Chills	0
902748	Pain	0
902748	Pyrexia	0
902750	Chills	0
902750	Fatigue	0
902750	Headache	0
902750	Pyrexia	0
902755	Headache	0
902757	Headache	0
902757	Impaired work ability	0
902757	Somnolence	0
902757	Pain in extremity	0
902757	Disturbance in attention	0
902758	Blood test	0
902758	Euphoric mood	0
902758	Abnormal sensation in eye	0
902758	Periorbital swelling	0
902758	Dry mouth	0
902758	Dizziness	0
902759	Chills	0
902759	Injected limb mobility decreased	0
902759	Pain	0
902759	Arthralgia	0
902759	Injection site swelling	0
902759	Pyrexia	0
902760	Injection site pruritus	0
902760	Injection site pain	0
902763	Injection site swelling	0
902763	Injection site pain	0
902764	Injection site swelling	0
902764	Injection site bruising	0
902764	Injection site pain	0
902766	Wheelchair user	0
902766	Vaccination site haemorrhage	0
902766	Vaccination site bruising	0
902766	Cough	0
902766	Chest discomfort	0
902766	Immediate post-injection reaction	0
902768	Nausea	0
902768	Heart rate decreased	0
902768	Tremor	0
902770	Pruritus	0
902770	Rash maculo-papular	0
902777	Pruritus	0
902777	Erythema	0
902778	Headache	0
902778	Injection site hypoaesthesia	0
902778	Blood pressure increased	0
902778	Immediate post-injection reaction	0
902778	Injection site swelling	0
902780	Rash	0
902784	Electrocardiogram normal	0
902784	Musculoskeletal chest pain	0
902788	Influenza like illness	0
902788	Pyrexia	0
902790	Eye movement disorder	0
902790	Memory impairment	0
902790	Unresponsive to stimuli	0
902790	Pallor	0
902790	Hyperhidrosis	0
902791	Throat tightness	0
902791	Pharyngeal swelling	0
902791	Hypersensitivity	0
902791	Sensory disturbance	0
902791	Hypoaesthesia	0
902791	Hypoaesthesia oral	0
902791	Paraesthesia oral	0
902791	Paraesthesia	0
902791	Dysphagia	0
902792	Nausea	0
902792	Palpitations	0
902792	Dizziness	0
902793	Blood glucose normal	0
902793	Fatigue	0
902793	Impaired work ability	0
902793	Malaise	0
902793	Respiratory tract irritation	0
902793	Pharyngeal hypoaesthesia	0
902793	Hypoaesthesia oral	0
902793	Oropharyngeal discomfort	0
902793	Tongue discomfort	0
902793	Dizziness	0
902793	Asthenia	0
902794	Throat tightness	0
902794	Erythema	0
902794	Swollen tongue	0
902795	Product design issue	0
902795	Product quality issue	0
902795	Syringe issue	0
902795	Device connection issue	0
902796	Condition aggravated	0
902796	Hot flush	0
902796	Malaise	0
902796	Migraine	0
902796	Feeling abnormal	0
902796	Injection site pain	0
902796	Vomiting	0
902798	Contraindicated product administered	0
902798	Circumstance or information capable of leading to medication error	0
902799	Malaise	0
902799	Diarrhoea	0
902799	Asthenia	0
902810	Blood pressure increased	0
902810	Dyspnoea	0
902810	Injection site pain	0
902810	Anxiety	0
902810	Dizziness	0
902811	Fall	0
902811	Seizure like phenomena	0
902813	Fatigue	0
902813	Dizziness	0
902813	Asthenia	0
902815	Flushing	0
902815	Wheezing	0
902818	Throat tightness	0
902821	Fatigue	0
902821	Nausea	0
902821	Myalgia	0
902823	Injection site erythema	0
902824	Headache	0
902824	Pain	0
902824	Pyrexia	0
902826	Headache	0
902826	Nausea	0
902826	Diarrhoea	0
902826	Myalgia	0
902826	Oropharyngeal pain	0
902826	Pain in extremity	0
902826	Pyrexia	0
902827	Diarrhoea	0
902827	Rash	0
902829	Injection site erythema	0
902831	Arthralgia	0
902831	Myalgia	0
902831	Injection site pain	0
902832	Malaise	0
902832	Pain	0
902832	Loss of consciousness	0
902832	Orthostatic hypotension	0
902832	Tinnitus	0
902832	Hyperhidrosis	0
902832	Fall	0
902832	Pyrexia	0
902835	Immediate post-injection reaction	0
902835	Injection site swelling	0
902835	Injection site pain	0
902836	Blood glucose normal	0
902836	Feeling hot	0
902836	Headache	0
902836	Injection site warmth	0
902836	Local reaction	0
902836	Malaise	0
902836	Nausea	0
902836	Tremor	0
902836	Injection site erythema	0
902836	Flushing	0
902836	Dizziness	0
902837	Anxiety	0
902837	Tearfulness	0
902837	Dysphagia	0
902839	Injection site swelling	0
902839	Injection site pain	0
902841	Injection site swelling	0
902841	Injection site pain	0
902842	Head discomfort	0
902842	Erythema	0
902854	Fatigue	0
902854	Limb discomfort	0
902854	Peripheral circulatory failure	0
902854	Anaphylactic reaction	0
902854	Throat tightness	0
902854	Throat irritation	0
902854	Cough	0
902854	Hypertension	0
902854	Swollen tongue	0
902854	Anxiety	0
902892	Fatigue	0
902892	Headache	0
902892	Influenza like illness	0
902892	Pain	0
902892	Disorientation	0
902894	Throat irritation	0
902894	Hypersensitivity	0
902894	Swelling face	0
902894	Lacrimation increased	0
902895	Dry throat	0
902895	Cough	0
902895	Rash	0
902898	Nausea	0
902900	Chills	0
902900	Malaise	0
902900	Nausea	0
902900	Pyrexia	0
902901	Blood glucose normal	0
902901	Dizziness	0
902901	Gait inability	0
902902	Pruritus	0
902902	Tachycardia	0
902902	Dizziness	0
902902	Urticaria	0
902903	Erythema	0
902903	Oedema peripheral	0
902903	Urticaria	0
902904	Chills	0
902904	Headache	0
902904	Pyrexia	0
902906	Chills	0
902906	Fatigue	0
902906	Headache	0
902906	Respiratory tract congestion	0
902906	Nausea	0
902906	Arthralgia	0
902906	Myalgia	0
902906	Injection site pain	0
902906	Pyrexia	0
902908	Fatigue	0
902908	Feeling hot	0
902908	Pruritus	0
902908	Arthralgia	0
902919	Throat tightness	0
902919	Chest discomfort	0
902919	Dyspnoea	0
902919	Cold sweat	0
902923	Chills	0
902923	Nausea	0
902923	Myalgia	0
902923	Asthenia	0
902925	Computerised tomogram thorax normal	0
902925	Electrocardiogram normal	0
902925	Fatigue	0
902925	Headache	0
902925	Laboratory test normal	0
902925	Pain	0
902925	Nausea	0
902925	Chest pain	0
902925	Chest X-ray abnormal	0
902925	Heart rate increased	0
902925	Lung hyperinflation	0
902925	Pyrexia	0
902925	Dizziness	0
902925	Atelectasis	0
902925	Vomiting	0
902926	Nausea	0
902926	Erythema	0
902926	Flushing	0
902927	Injection site swelling	0
902927	Injection site pain	0
902928	Abdominal pain upper	0
902928	Vomiting	0
902929	Blood pressure increased	0
902929	Dizziness	0
902930	Tenderness	0
902930	Pain in extremity	0
902931	Throat irritation	0
902932	Pruritus	0
902932	Immediate post-injection reaction	0
902932	Flushing	0
902932	Dizziness	0
902933	Chills	0
902933	Pain	0
902933	Pyrexia	0
902938	Throat irritation	0
902938	Paraesthesia	0
902938	Flushing	0
902939	Hypoaesthesia	0
902939	Anaesthesia oral	0
902939	Dysarthria	0
902939	Paraesthesia	0
902940	Injection site hypoaesthesia	0
902940	Injection site erythema	0
902941	Dry throat	0
902941	Throat irritation	0
902941	Pharyngeal hypoaesthesia	0
902941	Cough	0
902942	Headache	0
902942	Pain in extremity	0
902942	Injection site pain	0
902943	Fatigue	0
902943	Headache	0
902943	Nausea	0
902943	Myalgia	0
902943	Hyperhidrosis	0
902944	Hypoaesthesia oral	0
902944	Flushing	0
902945	Immediate post-injection reaction	0
902945	Injection site pain	0
902946	Angioedema	0
902946	Peripheral swelling	0
902948	Rash pustular	0
902949	Pharyngeal paraesthesia	0
902952	Chills	0
902952	Headache	0
902952	Dizziness	0
902983	Chills	0
902983	Fatigue	0
902983	Headache	0
902983	Myalgia	0
902983	Injection site pain	0
902983	Pyrexia	0
902984	Chest pain	0
902987	Incorrect dose administered	0
902987	Pain in extremity	0
902987	Injection site pain	0
902988	Fatigue	0
902989	Fatigue	0
902989	Headache	0
902989	Body temperature increased	0
902990	Chills	0
902990	Influenza virus test	0
902990	Pain	0
902990	SARS-CoV-2 test	0
902990	Streptococcus test	0
902990	Cough	0
902990	Pyrexia	0
902990	Asthenia	0
902990	Anosmia	0
902991	Rash	0
902992	Fatigue	0
902992	Headache	0
902992	Pain	0
902995	Chest X-ray normal	0
902995	Chills	0
902995	Computerised tomogram normal	0
902995	Nausea	0
902995	Chest pain	0
902995	Chest discomfort	0
902995	Vomiting	0
902997	Glassy eyes	0
902997	Visual tracking test abnormal	0
902997	Nausea	0
902997	Hyperhidrosis	0
902997	Dizziness	0
902998	Chills	0
902998	Decreased appetite	0
902998	Fatigue	0
902998	Headache	0
902998	Nausea	0
902998	Arthralgia	0
902998	Myalgia	0
902998	Pain in extremity	0
902998	Pyrexia	0
903001	Chills	0
903001	Exercise tolerance decreased	0
903001	Fatigue	0
903001	Abdominal pain	0
903001	Defaecation urgency	0
903001	Bowel movement irregularity	0
903002	Pharyngeal paraesthesia	0
903002	Chest discomfort	0
903002	Blood pressure increased	0
903002	Paraesthesia	0
903002	Anxiety	0
903004	Feeling hot	0
903004	Chest pain	0
903004	Chest discomfort	0
903004	Blood pressure increased	0
903004	Hyperhidrosis	0
903004	Dizziness	0
903007	Contraindicated product administered	0
903008	Fatigue	0
903008	Headache	0
903008	Pain	0
903011	Nausea	0
903014	Computerised tomogram normal	0
903014	Laboratory test normal	0
903014	Neurological examination normal	0
903014	Urinary assistance device user	0
903014	Urinary tract infection	0
903014	Loss of consciousness	0
903014	Tonic clonic movements	0
903014	Haematuria	0
903014	Dyspnoea	0
903014	Confusional state	0
903014	Unresponsive to stimuli	0
903014	Syncope	0
903015	Fatigue	0
903015	Injection site reaction	0
903015	Migraine	0
903015	Diarrhoea	0
903015	Muscle fatigue	0
903016	Chest X-ray	0
903016	Laboratory test	0
903016	Panic attack	0
903016	Respiratory rate increased	0
903016	Anaphylactic reaction	0
903016	Hypoaesthesia	0
903016	Dyspnoea	0
903016	Paraesthesia	0
903016	Tremor	0
903016	Flushing	0
903017	Syringe issue	0
903018	Fatigue	0
903018	Feeling of body temperature change	0
903018	Headache	0
903018	Arthralgia	0
903018	Myalgia	0
903018	Pyrexia	0
903019	Headache	0
903019	Lymphadenopathy	0
903019	Pyrexia	0
903022	Headache	0
903022	Injection site pain	0
903023	Myalgia	0
903023	Pyrexia	0
903024	Headache	0
903024	Rosacea	0
903024	Eye pain	0
903028	Fatigue	0
903028	Pruritus	0
903028	Nausea	0
903028	Arthralgia	0
903030	Electrocardiogram normal	0
903030	Chest pain	0
903030	Dyspnoea	0
903030	Paraesthesia	0
903030	Tremor	0
903030	Pallor	0
903030	Immediate post-injection reaction	0
903030	Flushing	0
903030	Dizziness	0
903030	Dysgeusia	0
903030	Dysphagia	0
903031	Chills	0
903031	Headache	0
903031	Injected limb mobility decreased	0
903031	Myalgia	0
903031	Pain in extremity	0
903034	Vertigo	0
903034	Dizziness	0
903035	Pruritus	0
903035	Rash erythematous	0
903035	Flushing	0
903035	Rash	0
903036	Headache	0
903036	Nausea	0
903036	Pain in extremity	0
903036	Back pain	0
903040	Chills	0
903040	Limb discomfort	0
903040	Pain	0
903040	Skin warm	0
903040	Nausea	0
903040	Mobility decreased	0
903040	Injection site erythema	0
903040	Injection site pain	0
903043	Chills	0
903043	Fatigue	0
903043	Headache	0
903043	Asthenia	0
903044	Hypoaesthesia oral	0
903045	Headache	0
903045	Pain	0
903045	Hypoaesthesia	0
903045	Neck pain	0
903045	Pain in extremity	0
903046	Pain in extremity	0
903047	Headache	0
903047	Syncope	0
903047	Circumstance or information capable of leading to medication error	0
903047	Dizziness	0
903073	Headache	0
903073	Diarrhoea	0
903074	Headache	0
903075	Chills	0
903075	SARS-CoV-2 test negative	0
903075	Myalgia	0
903075	Pyrexia	0
903079	Fatigue	0
903079	Headache	0
903079	Pain	0
903079	Injection site pain	0
903079	Pyrexia	0
903081	Fatigue	0
903081	Headache	0
903081	Myalgia	0
903081	Somnolence	0
903081	Confusional state	0
903082	Diarrhoea	0
903082	Cough	0
903082	Myalgia	0
903082	Dyspnoea	0
903082	Mental status changes	0
903082	Hyperhidrosis	0
903085	Ear pruritus	0
903085	Feeling hot	0
903085	Ocular discomfort	0
903085	Eye swelling	0
903085	Paraesthesia	0
903089	Chills	0
903089	Fatigue	0
903089	Headache	0
903089	Myalgia	0
903089	Neck pain	0
903089	Flank pain	0
903089	Pyrexia	0
903089	Dizziness	0
903091	Fatigue	0
903091	Headache	0
903091	Injection site warmth	0
903091	Limb discomfort	0
903091	Arthralgia	0
903091	Pain in extremity	0
903091	Injection site swelling	0
903091	Injection site pain	0
903091	Pyrexia	0
903092	Fatigue	0
903092	Headache	0
903092	Pain	0
903092	Lymphadenopathy	0
903092	Pain in extremity	0
903092	Pyrexia	0
903094	Chills	0
903094	Fatigue	0
903094	Feeling cold	0
903094	Hypertension	0
903094	Incoherent	0
903094	Tinnitus	0
903094	Heart rate increased	0
903094	Dizziness	0
903095	Chest discomfort	0
903095	Blood pressure increased	0
903095	Heart rate increased	0
903095	Hyperhidrosis	0
903095	Dizziness	0
903112	Ventricular extrasystoles	0
903112	Electrocardiogram abnormal	0
903112	Heart rate irregular	0
903112	Flushing	0
903112	Palpitations	0
903115	Chills	0
903115	Pain	0
903115	Pyrexia	0
903118	Headache	0
903118	Nausea	0
903118	Injection site rash	0
903118	Rash	0
903118	Vomiting	0
903120	Head discomfort	0
903120	Diarrhoea	0
903120	Hyperhidrosis	0
903120	Dizziness	0
903120	Abdominal pain	0
903120	Asthenia	0
903120	Cold sweat	0
903121	Headache	0
903121	Myalgia	0
903121	Neck pain	0
903122	Chills	0
903122	Fatigue	0
903122	Headache	0
903122	Pain	0
903122	Poor quality sleep	0
903122	Injection site pain	0
903123	Activated partial thromboplastin time shortened	0
903123	Alanine aminotransferase normal	0
903123	Anion gap	0
903123	Aspartate aminotransferase normal	0
903123	Basophil count normal	0
903123	Blood albumin normal	0
903123	Blood alkaline phosphatase normal	0
903123	Blood bilirubin normal	0
903123	Blood calcium normal	0
903123	Blood chloride normal	0
903123	Blood glucose normal	0
903123	Blood magnesium normal	0
903123	Blood sodium normal	0
903123	Blood urea nitrogen/creatinine ratio	0
903123	Blood urea normal	0
903123	C-reactive protein increased	0
903123	Eosinophil count normal	0
903123	Fibrin D dimer	0
903123	Haematocrit normal	0
903123	Haemoglobin normal	0
903123	Immature granulocyte count increased	0
903123	International normalised ratio normal	0
903123	Lymphocyte count normal	0
903123	Lymphocyte percentage	0
903123	Mean cell haemoglobin concentration decreased	0
903123	Mean cell haemoglobin normal	0
903123	Mean cell volume normal	0
903123	Mean platelet volume increased	0
903123	Monocyte count normal	0
903123	Monocyte percentage	0
903123	Neutrophil count normal	0
903123	Neutrophil percentage	0
903123	N-terminal prohormone brain natriuretic peptide normal	0
903123	Platelet count normal	0
903123	Protein total normal	0
903123	Red blood cell count normal	0
903123	Red blood cell sedimentation rate increased	0
903123	Red cell distribution width normal	0
903123	SARS-CoV-2 test negative	0
903123	Troponin T normal	0
903123	White blood cell count normal	0
903123	Chest discomfort	0
903123	Blood osmolarity decreased	0
903123	Blood potassium decreased	0
903123	Dyspnoea	0
903123	Basophil percentage decreased	0
903123	Eosinophil percentage decreased	0
903123	Rash erythematous	0
903123	Glomerular filtration rate decreased	0
903123	Injection site pain	0
903123	Palpitations	0
903123	Rash	0
903123	Dizziness	0
903125	Flushing	0
903125	Pyrexia	0
903125	Tachycardia	0
903127	Pain	0
903127	Pain in extremity	0
903128	Pruritus	0
903128	Pharyngeal swelling	0
903128	Rash	0
903128	Dysphonia	0
903128	Tachycardia	0
903128	Anxiety	0
903129	Pain in jaw	0
903129	Hypoaesthesia	0
903129	Dysgeusia	0
903131	Fatigue	0
903131	Malaise	0
903131	Pain	0
903131	Nausea	0
903131	Arthralgia	0
903132	Wheelchair user	0
903132	Throat tightness	0
903133	Blood pressure increased	0
903133	Dyspnoea	0
903133	Heart rate increased	0
903133	Flushing	0
903133	Tachycardia	0
903134	Cough	0
903134	Chest discomfort	0
903134	Dyspnoea	0
903134	Flushing	0
903134	Rash	0
903135	Fatigue	0
903135	Malaise	0
903135	Nausea	0
903135	Dysstasia	0
903135	Muscle spasms	0
903135	Injection site pain	0
903135	Palpitations	0
903138	Injection site urticaria	0
903139	Chills	0
903139	Headache	0
903139	Diarrhoea	0
903139	Arthralgia	0
903139	Abdominal pain upper	0
903139	Body temperature increased	0
903140	Headache	0
903140	Nausea	0
903140	Injection site pain	0
903142	Sensation of foreign body	0
903142	Hypoaesthesia	0
903142	Muscular weakness	0
903143	Limb discomfort	0
903143	Neurological examination normal	0
903143	Paraesthesia	0
903144	Headache	0
903145	Pruritus	0
903145	Rash	0
903145	Urticaria	0
903147	Fatigue	0
903147	Ocular discomfort	0
903147	Pain in extremity	0
903147	Injection site pain	0
903149	Feeling cold	0
903149	Nausea	0
903149	Diarrhoea	0
903149	Poor quality sleep	0
903149	Hyperhidrosis	0
903149	Injection site pain	0
903149	Pyrexia	0
903149	Dizziness	0
903149	Faeces discoloured	0
903149	Vomiting	0
903150	Feeling hot	0
903151	Chills	0
903151	Pain	0
903151	Injection site induration	0
903152	Chills	0
903152	Fatigue	0
903152	Headache	0
903152	Pain in extremity	0
903153	Pruritus	0
903153	Feeling abnormal	0
903153	Throat irritation	0
903153	Pharyngeal hypoaesthesia	0
903153	Hypoaesthesia	0
903153	Erythema	0
903153	Body temperature increased	0
903153	Immediate post-injection reaction	0
903154	Chest discomfort	0
903154	Flushing	0
903154	Palpitations	0
903154	Dizziness	0
903155	Palatal oedema	0
903155	Rash	0
903156	Fatigue	0
903156	Head discomfort	0
903156	Headache	0
903156	Nasal congestion	0
903156	Pain	0
903156	Rhinorrhoea	0
903156	SARS-CoV-2 test	0
903156	Paraesthesia	0
903157	Headache	0
903159	Blood pressure increased	0
903159	Heart rate increased	0
903159	Palpitations	0
903160	Fatigue	0
903160	Impaired work ability	0
903160	Migraine	0
903160	Nausea	0
903160	Photophobia	0
903161	Oropharyngeal discomfort	0
903161	Circumoral swelling	0
903162	Hypersensitivity	0
903162	Paraesthesia oral	0
903162	Swollen tongue	0
903163	Paraesthesia oral	0
903163	Paraesthesia	0
903163	Nerve conduction studies abnormal	0
903163	Cranial nerve disorder	0
903165	Chills	0
903165	Fatigue	0
903165	Pain	0
903167	Fasting	0
903167	Feeling cold	0
903167	Dizziness	0
903167	Asthenia	0
903167	Cold sweat	0
903169	Dizziness	0
903170	Fatigue	0
903170	Headache	0
903170	Pain	0
903170	Swelling	0
903170	Injection site pain	0
903174	Chills	0
903174	Headache	0
903174	Pain in extremity	0
903175	Rhinorrhoea	0
903175	Pruritus	0
903175	Rash pruritic	0
903175	Dyspnoea	0
903175	Urticaria	0
903178	Injection site pruritus	0
903178	Pruritus	0
903178	Chest discomfort	0
903178	Erythema	0
903178	Dizziness	0
903178	Urticaria	0
903180	Chills	0
903180	Diarrhoea	0
903180	Arthralgia	0
903180	Myalgia	0
903180	Abdominal pain upper	0
903180	Cold sweat	0
903182	Paraesthesia	0
903182	Pain in extremity	0
903182	Immediate post-injection reaction	0
903183	Fatigue	0
903183	Pain	0
903183	Nausea	0
903184	Paraesthesia oral	0
903185	Fatigue	0
903185	Headache	0
903185	Myalgia	0
903185	Injection site erythema	0
903185	Injection site swelling	0
903185	Pyrexia	0
903187	Pruritus	0
903188	Chills	0
903188	Fatigue	0
903188	Headache	0
903188	Nausea	0
903188	Arthralgia	0
903188	Pyrexia	0
903189	Feeling hot	0
903189	Hyperhidrosis	0
903189	Immediate post-injection reaction	0
903189	Injection site erythema	0
903191	Chills	0
903191	Fatigue	0
903191	Headache	0
903191	Rhinorrhoea	0
903191	Diarrhoea	0
903191	Arthralgia	0
903191	Myalgia	0
903191	Hyperhidrosis	0
903191	Injection site pain	0
903191	Pyrexia	0
903191	Cold sweat	0
903192	Pharyngeal paraesthesia	0
903192	Pharyngeal swelling	0
903192	Dyspnoea	0
903192	Paraesthesia oral	0
903192	Swollen tongue	0
903193	Fatigue	0
903193	Headache	0
903194	Product preparation issue	0
903195	Chills	0
903195	Fatigue	0
903195	Headache	0
903195	Pain	0
903195	Nausea	0
903195	Pyrexia	0
903197	Throat irritation	0
903197	Swollen tongue	0
903197	Rash	0
903197	Dysphonia	0
903197	Tachycardia	0
903198	Chills	0
903198	Fatigue	0
903198	Body temperature increased	0
903198	Abdominal pain	0
903199	Condition aggravated	0
903199	Head discomfort	0
903199	Ocular discomfort	0
903199	Throat tightness	0
903199	Asthma	0
903200	Headache	0
903200	Dizziness	0
903201	Chest pain	0
903202	Hot flush	0
903202	Visual impairment	0
903202	Dizziness	0
903204	Fatigue	0
903204	Pollakiuria	0
903204	Nausea	0
903204	Feeling abnormal	0
903204	Injection site pain	0
903204	Frequent bowel movements	0
903205	Fatigue	0
903205	Headache	0
903205	Nausea	0
903205	Diarrhoea	0
903205	Arthralgia	0
903205	Myalgia	0
903205	Pyrexia	0
903206	Fatigue	0
903206	Headache	0
903207	Headache	0
903207	SARS-CoV-2 test	0
903207	Nausea	0
903207	Muscle fatigue	0
903207	Abdominal pain upper	0
903207	Injection site joint pain	0
903209	Chills	0
903209	Headache	0
903209	Nausea	0
903209	Hyperhidrosis	0
903210	Pruritus	0
903210	Flushing	0
903211	Swelling face	0
903211	Dysarthria	0
903211	Palpitations	0
903211	Rash	0
903211	Taste disorder	0
903213	Fatigue	0
903213	Throat irritation	0
903213	Arthralgia	0
903213	Dizziness	0
903214	Paraesthesia	0
903217	Headache	0
903217	Increased upper airway secretion	0
903217	Dizziness	0
903218	Electrocardiogram	0
903218	Laboratory test	0
903218	Chest discomfort	0
903218	Myalgia	0
903218	Asthenia	0
903220	Pain in extremity	0
903220	Injection site pain	0
903221	Blood pressure increased	0
903221	Tachycardia	0
903222	Headache	0
903222	Product preparation issue	0
903222	Injection site pain	0
903223	Chills	0
903223	Fatigue	0
903223	Pain	0
903223	Pyrexia	0
903224	Heart rate increased	0
903224	Flushing	0
903225	Pruritus	0
903226	Pain	0
903226	Injection site pain	0
903227	Nausea	0
903227	Hypoaesthesia	0
903227	Hypoaesthesia oral	0
903228	Electrocardiogram	0
903228	Hypertension	0
903228	Palpitations	0
903228	Dizziness	0
903229	Cardiac discomfort	0
903229	Pain	0
903229	Arthralgia	0
903229	Angina pectoris	0
903229	Chest pain	0
903229	Paraesthesia	0
903229	Burning sensation	0
903229	Flushing	0
903229	Dysphonia	0
903229	Tachycardia	0
903229	Dizziness	0
903230	Feeling hot	0
903230	Food allergy	0
903230	Head discomfort	0
903230	Headache	0
903230	Impaired work ability	0
903230	Feeling abnormal	0
903230	Diarrhoea	0
903230	Paraesthesia oral	0
903230	Paraesthesia	0
903230	Disturbance in attention	0
903230	Flushing	0
903230	Pyrexia	0
903230	Nasal dryness	0
903230	Dizziness	0
903231	Headache	0
903231	Injected limb mobility decreased	0
903233	Chills	0
903233	Headache	0
903233	Laboratory test normal	0
903233	Nausea	0
903233	Myalgia	0
903233	Pyrexia	0
903233	Dizziness	0
903234	Joint swelling	0
903234	Arthralgia	0
903235	Feeling cold	0
903235	Paraesthesia	0
903235	Heart rate increased	0
903235	Flushing	0
903238	Arthralgia	0
903238	Neck pain	0
903238	Spinal pain	0
903238	Back pain	0
903240	Headache	0
903240	Feeling abnormal	0
903240	Blood pressure increased	0
903240	Heart rate increased	0
903240	Palpitations	0
903240	Dizziness	0
903241	Immediate post-injection reaction	0
903241	Injection site swelling	0
903242	Injection site erythema	0
903242	Injection site pain	0
903243	Blood glucose normal	0
903243	C-reactive protein increased	0
903243	Full blood count normal	0
903243	International normalised ratio normal	0
903243	Metabolic function test normal	0
903243	Nausea	0
903243	Throat irritation	0
903243	Pharyngeal swelling	0
903243	Swelling face	0
903243	Blood urea increased	0
903243	Urticaria	0
903247	Hot flush	0
903247	Diarrhoea	0
903247	Pain in extremity	0
903247	Vomiting	0
903248	Feeling abnormal	0
903248	Blood pressure increased	0
903248	Paraesthesia	0
903248	Burning sensation	0
903248	Flushing	0
903248	Tachycardia	0
903249	Palpitations	0
903251	Mobility decreased	0
903251	Pain in extremity	0
903252	Chills	0
903252	Headache	0
903252	Pyrexia	0
903253	Sleep disorder	0
903253	Tenderness	0
903253	Pain in extremity	0
903255	Feeling cold	0
903255	Feeling hot	0
903255	Throat tightness	0
903255	Hyperhidrosis	0
903255	Flushing	0
903255	Dizziness	0
903256	Human chorionic gonadotropin	0
903256	Dyspnoea	0
903256	Electrocardiogram abnormal	0
903256	Palpitations	0
903256	Sinus tachycardia	0
903258	Fatigue	0
903258	Myalgia	0
903258	Body temperature increased	0
903259	Condition aggravated	0
903259	Paraesthesia oral	0
903260	Condition aggravated	0
903260	Tracheomalacia	0
903260	Cough	0
903260	Wheezing	0
903261	Fatigue	0
903261	Headache	0
903261	SARS-CoV-2 test negative	0
903261	Somnolence	0
903261	Pain in extremity	0
903262	Fatigue	0
903262	Pain	0
903262	Arthralgia	0
903262	Injection site pain	0
903262	Pyrexia	0
903263	Feeling cold	0
903263	Headache	0
903263	Pallor	0
903263	Hyperhidrosis	0
903263	Palpitations	0
903263	Tachycardia	0
903263	Dizziness	0
903263	Taste disorder	0
903263	Dysgeusia	0
903264	Skin warm	0
903264	Pruritus	0
903264	Injection site rash	0
903265	Chills	0
903265	Injected limb mobility decreased	0
903265	Insomnia	0
903265	Diarrhoea	0
903265	Myalgia	0
903265	Pain in extremity	0
903265	Dyspepsia	0
903265	Body temperature increased	0
903269	Malaise	0
903269	Chest pain	0
903269	Hunger	0
903269	Dyspnoea	0
903269	Flushing	0
903269	Palpitations	0
903271	Peripheral coldness	0
903271	Blepharospasm	0
903271	Skin discolouration	0
903274	Ear discomfort	0
903274	Hypoaesthesia	0
903274	Tinnitus	0
903274	Injection site pain	0
903278	Ageusia	0
903279	Headache	0
903279	Injection site reaction	0
903279	Limb discomfort	0
903279	Nausea	0
903279	Injection site pain	0
903279	Vomiting	0
903280	Nausea	0
903280	Flushing	0
903280	Exposure during pregnancy	0
903280	Dizziness	0
903281	Sensation of foreign body	0
903281	Dyspnoea	0
903281	Palpitations	0
903282	Throat irritation	0
903282	Injection site nodule	0
903282	Injection site erythema	0
903282	Palpitations	0
903283	Electrocardiogram normal	0
903283	Full blood count normal	0
903283	Urine analysis normal	0
903283	Blood thyroid stimulating hormone decreased	0
903283	Dizziness	0
903285	Headache	0
903285	Malaise	0
903285	Pain	0
903285	Pyrexia	0
903286	Injected limb mobility decreased	0
903286	Injection site pain	0
903287	Decreased appetite	0
903287	Fatigue	0
903287	Headache	0
903287	Nausea	0
903287	Paraesthesia	0
903287	Abdominal pain upper	0
903287	Injection site pain	0
903287	Asthenia	0
903288	Pain in extremity	0
903289	Feeling hot	0
903289	Nausea	0
903289	Injection site rash	0
903289	Flushing	0
903289	Rash	0
903289	Dysgeusia	0
903318	Computerised tomogram	0
903318	Laboratory test	0
903318	Magnetic resonance imaging	0
903318	Facial paralysis	0
903318	Oral discomfort	0
903321	Blood chloride normal	0
903321	Blood creatinine normal	0
903321	Blood sodium normal	0
903321	Electrocardiogram normal	0
903321	Blood potassium decreased	0
903321	Tachycardia	0
903321	Dizziness	0
903322	Dyspnoea	0
903322	Paraesthesia	0
903323	Chills	0
903323	Headache	0
903323	Malaise	0
903323	Nasal congestion	0
903323	Nausea	0
903323	Diarrhoea	0
903323	Arthralgia	0
903323	Myalgia	0
903323	Injection site pain	0
903324	Throat tightness	0
903324	Throat irritation	0
903324	Pharyngeal swelling	0
903324	Oropharyngeal discomfort	0
903324	Tongue discomfort	0
903324	Dysphagia	0
903325	Swelling face	0
903325	Erythema	0
903326	Headache	0
903327	Malaise	0
903327	Anaphylactic reaction	0
903327	Nausea	0
903327	Diarrhoea	0
903327	Oropharyngeal discomfort	0
903327	Immediate post-injection reaction	0
903327	Rash	0
903327	Vomiting	0
903328	Chills	0
903328	Pyrexia	0
903329	Hot flush	0
903329	Limb discomfort	0
903329	Dizziness	0
903332	Seizure	0
903333	Nausea	0
903333	Presyncope	0
903333	Dizziness	0
903334	Full blood count normal	0
903334	Insomnia	0
903334	Metabolic function test normal	0
903334	Nasal discomfort	0
903334	Pruritus	0
903334	Feeling abnormal	0
903334	Swelling of eyelid	0
903334	Oral discomfort	0
903334	Immediate post-injection reaction	0
903334	Injection site pain	0
903335	Headache	0
903336	Injection site pruritus	0
903336	Injection site urticaria	0
903337	Hypoaesthesia oral	0
903338	Tunnel vision	0
903338	Nausea	0
903338	Paraesthesia	0
903338	Syncope	0
903338	Pallor	0
903338	Hyperhidrosis	0
903338	Dizziness	0
903338	Asthenia	0
903339	Product preparation error	0
903340	Pain in extremity	0
903341	Product preparation issue	0
903342	Headache	0
903342	Laboratory test abnormal	0
903342	Throat tightness	0
903342	Chest pain	0
903342	Chest discomfort	0
903342	Dyspnoea	0
903342	Respiratory acidosis	0
903342	Oropharyngeal pain	0
903342	Electrocardiogram QT prolonged	0
903342	Hypokalaemia	0
903342	Dysphonia	0
903342	Dizziness	0
903344	Tinnitus	0
903344	Acoustic stimulation tests abnormal	0
903344	Deafness unilateral	0
903345	Headache	0
903345	Hot flush	0
903345	Pain in extremity	0
903346	Hot flush	0
903346	Paraesthesia	0
903346	Pain in extremity	0
903346	Dizziness	0
903347	Paraesthesia	0
903348	Chills	0
903348	Headache	0
903348	Dyspnoea	0
903348	Rash	0
903352	Chills	0
903352	Fatigue	0
903352	Headache	0
903352	Cough	0
903352	Dyspepsia	0
903352	Pyrexia	0
903355	Maternal exposure during breast feeding	0
903356	Dysgeusia	0
903357	Electrocardiogram normal	0
903357	Chest pain	0
903357	Chest discomfort	0
903357	Blood pressure increased	0
903358	Dry throat	0
903358	Throat tightness	0
903358	Chest discomfort	0
903358	Dyspnoea	0
903358	Hyperhidrosis	0
903358	Tachycardia	0
903359	Pain in extremity	0
903360	Fatigue	0
903360	Injection site erythema	0
903360	Injection site swelling	0
903360	Pyrexia	0
903361	Chills	0
903361	Hyperhidrosis	0
903372	Fatigue	0
903372	Arthralgia	0
903372	Pyrexia	0
903373	Pain	0
903373	Dizziness	0
903373	Urticaria	0
903374	Pruritus	0
903374	Rash	0
903375	Palmar erythema	0
903375	Pruritus	0
903375	Erythema	0
903376	Fatigue	0
903376	Headache	0
903376	Myalgia	0
903377	Dysgeusia	0
903378	Chills	0
903378	Pain	0
903378	Pain in extremity	0
903378	Breast swelling	0
903378	Peripheral swelling	0
903378	Oedema peripheral	0
903379	Fatigue	0
903379	Headache	0
903380	Ocular hyperaemia	0
903380	Swelling	0
903380	Urticaria	0
903381	Extra dose administered	0
903382	Blood test	0
903382	Throat irritation	0
903382	Pharyngeal paraesthesia	0
903382	Pharyngeal hypoaesthesia	0
903383	Immediate post-injection reaction	0
903383	Injection site swelling	0
903383	Injection site haemorrhage	0
903384	Injection site warmth	0
903384	Pruritus	0
903384	Injection site erythema	0
903384	Injection site swelling	0
903384	Flushing	0
903385	Dry skin	0
903385	Skin exfoliation	0
903386	Peripheral coldness	0
903386	Paraesthesia	0
903386	Hyperhidrosis	0
903386	Dizziness	0
903387	Ear discomfort	0
903387	Fatigue	0
903387	Pain	0
903387	Skin warm	0
903387	Muscular weakness	0
903387	Pain in extremity	0
903387	Swelling	0
903387	Injection site pain	0
903387	Flushing	0
903388	Pain	0
903388	Injection site pain	0
903389	Headache	0
903389	Pruritus	0
903389	Urticaria	0
903391	Full blood count normal	0
903391	Laboratory test	0
903391	Feeling abnormal	0
903391	Blood potassium decreased	0
903391	Blood glucose increased	0
903391	Paraesthesia	0
903392	Pruritus	0
903392	Rash	0
903392	Rash maculo-papular	0
903393	Chills	0
903393	Headache	0
903393	Arthralgia	0
903393	Myalgia	0
903396	Unevaluable event	0
903397	Unevaluable event	0
903398	Unevaluable event	0
903399	Body temperature decreased	0
903399	Hypothermia	0
903400	Feeling hot	0
903400	Intensive care	0
903400	Dyskinesia	0
903400	Dyspnoea	0
903400	Respiratory arrest	0
903400	Flushing	0
903400	Wheezing	0
903400	Urticaria	0
903401	Unevaluable event	0
903402	Chills	0
903402	Fatigue	0
903402	Headache	0
903402	Impaired work ability	0
903402	Pain	0
903402	Respiratory tract congestion	0
903402	Cough	0
903402	Pyrexia	0
903404	Arthralgia	0
903404	Myalgia	0
903406	Unevaluable event	0
903407	Pallor	0
903407	Dizziness	0
903409	Hypersensitivity	0
903409	Paraesthesia oral	0
903409	Tongue disorder	0
903409	Dysphonia	0
903409	Asthma	0
903410	Paraesthesia	0
903411	Unevaluable event	0
903412	Facial discomfort	0
903412	Head discomfort	0
903412	Feeling abnormal	0
903412	Hypoaesthesia	0
903412	Muscle disorder	0
903412	Paraesthesia	0
903413	Throat tightness	0
903413	Chest pain	0
903413	Dyspnoea	0
903415	Hypersensitivity	0
903415	Dizziness	0
903415	Asthenia	0
903417	Pruritus	0
903417	Paraesthesia oral	0
903417	Paraesthesia	0
903418	Paraesthesia	0
903418	Dizziness	0
903418	Balance disorder	0
903419	Decreased appetite	0
903419	Pain	0
903419	Sleep disorder	0
903419	Nausea	0
903419	Diarrhoea	0
903419	Haematochezia	0
903419	Gastrointestinal pain	0
903419	Abdominal pain upper	0
903419	Dizziness	0
903419	Abdominal discomfort	0
903419	Cold sweat	0
903420	Nausea	0
903420	Vomiting	0
903422	Nausea	0
903422	Paraesthesia	0
903422	Hyperhidrosis	0
903422	Hypotension	0
903423	Chills	0
903423	Headache	0
903423	Pain	0
903423	Injection site swelling	0
903423	Injection site pain	0
903423	Pyrexia	0
903424	Pain	0
903425	Cough	0
903425	Rash macular	0
903427	Headache	0
903427	Paraesthesia	0
903427	Parosmia	0
903429	Throat tightness	0
903429	Dyspnoea	0
903429	Hypoaesthesia oral	0
903429	Oral discomfort	0
903429	Hypertension	0
903429	Paraesthesia	0
903429	Flushing	0
903429	Dysphonia	0
903429	Tachycardia	0
903429	Urticaria	0
903430	Pruritus	0
903431	Skin warm	0
903431	Pruritus	0
903431	Erythema	0
903432	Blood pressure increased	0
903432	Dizziness	0
903433	Paraesthesia oral	0
903433	Swollen tongue	0
903433	Inappropriate schedule of product administration	0
903434	Presyncope	0
903434	Dizziness	0
903436	Throat irritation	0
903436	Eosinophil percentage decreased	0
903436	Tongue pruritus	0
903438	SARS-CoV-2 test negative	0
903438	Feeling abnormal	0
903438	Dyspnoea	0
903438	Heart rate increased	0
903438	Dizziness	0
903438	Dysgeusia	0
903439	Chills	0
903439	Headache	0
903439	Pain	0
903439	Pruritus	0
903439	Hyperhidrosis	0
903440	Hot flush	0
903440	Skin warm	0
903440	Blood pressure increased	0
903440	Nervousness	0
903440	Anxiety	0
903442	Unevaluable event	0
903453	Feeling hot	0
903453	Pain in extremity	0
903453	Dizziness	0
903453	Vision blurred	0
903454	Pruritus	0
903455	Headache	0
903455	Neck pain	0
903455	Vomiting	0
903456	Nausea	0
903456	Dizziness	0
903457	Throat irritation	0
903458	Pain	0
903458	Pyrexia	0
903459	Fatigue	0
903459	Pain	0
903459	Rhinorrhoea	0
903459	Myalgia	0
903460	Pain	0
903460	Ocular hyperaemia	0
903460	Swelling face	0
903460	Dyspnoea	0
903460	Rash	0
903460	Peripheral swelling	0
903462	Paraesthesia	0
903463	Skin warm	0
903463	Rash pruritic	0
903463	Rash erythematous	0
903463	Flushing	0
903463	Rash	0
903464	Full blood count	0
903464	Metabolic function test	0
903464	Urine analysis	0
903464	Sensation of foreign body	0
903464	Dizziness	0
903465	Nausea	0
903465	Pyrexia	0
903465	Vomiting	0
903466	Pain	0
903466	Pain in extremity	0
903466	Swelling	0
903467	Sensation of foreign body	0
903467	Blood pressure increased	0
903467	Heart rate increased	0
903469	Headache	0
903469	Injection site reaction	0
903469	Pain	0
903469	Sensation of foreign body	0
903469	Throat irritation	0
903469	Erythema	0
903469	Confusional state	0
903469	Tinnitus	0
903469	Injection site erythema	0
903469	Flushing	0
903469	Vision blurred	0
903469	Dysphagia	0
903470	Electrocardiogram normal	0
903470	Eosinophil percentage	0
903470	Throat irritation	0
903470	Blood pressure abnormal	0
903470	Heart rate abnormal	0
903470	Dizziness	0
903471	Condition aggravated	0
903471	Fatigue	0
903471	Feeling hot	0
903471	Peripheral coldness	0
903471	Chest pain	0
903471	Chest discomfort	0
903471	Blood pressure increased	0
903471	Presyncope	0
903471	Injection site pain	0
903471	Palpitations	0
903471	Anxiety	0
903471	Dizziness	0
903472	Discomfort	0
903472	Hypoaesthesia oral	0
903473	Full blood count	0
903473	Injection site pruritus	0
903473	Pruritus	0
903473	Diarrhoea	0
903473	Injection site erythema	0
903474	Flushing	0
903474	Dizziness	0
903476	Ear pruritus	0
903476	Headache	0
903476	Pruritus	0
903476	Throat irritation	0
903476	Eye pruritus	0
903478	Feeling hot	0
903478	Skin warm	0
903478	Flushing	0
903479	Fatigue	0
903479	Chest discomfort	0
903479	Dyspnoea	0
903479	Dizziness	0
903480	Chills	0
903480	Fatigue	0
903480	Headache	0
903480	Pyrexia	0
903480	Asthenia	0
903481	Heart rate increased	0
903481	Flushing	0
903482	Fatigue	0
903482	Headache	0
903482	Dyspnoea	0
903482	Dizziness	0
903484	Dizziness postural	0
903484	Fatigue	0
903484	Hot flush	0
903484	Pain	0
903484	Retching	0
903484	Nausea	0
903484	Abdominal pain	0
903484	Cold sweat	0
903485	Chills	0
903485	Headache	0
903485	Pain	0
903488	Unevaluable event	0
903492	Peripheral coldness	0
903492	Hypoaesthesia	0
903492	Immediate post-injection reaction	0
903494	Peripheral swelling	0
903495	Chills	0
903495	Headache	0
903495	Pain	0
903495	Diarrhoea	0
903495	Pain in extremity	0
903495	Swelling	0
903495	Pyrexia	0
903497	Hot flush	0
903497	Hypoaesthesia	0
903497	Joint stiffness	0
903497	Paraesthesia	0
903498	Chills	0
903498	Feeling drunk	0
903498	Headache	0
903498	Pain	0
903498	Antinuclear antibody positive	0
903498	Injection site pain	0
903498	Dizziness	0
903499	Eye disorder	0
903499	Vision blurred	0
903500	Fatigue	0
903500	Feeling abnormal	0
903500	Neck pain	0
903500	Back pain	0
903501	Heart rate increased	0
903501	Flushing	0
903501	Dizziness	0
903502	Fatigue	0
903502	Arthralgia	0
903502	Myalgia	0
903502	Pyrexia	0
903504	Pruritus	0
903505	Fatigue	0
903505	Headache	0
903505	Arthralgia	0
903505	Injection site pain	0
903506	Chills	0
903506	Ear discomfort	0
903506	Full blood count normal	0
903506	Metabolic function test normal	0
903506	Pain	0
903506	Piloerection	0
903506	Nausea	0
903506	Vertigo	0
903506	Throat clearing	0
903506	Hypoaesthesia	0
903506	Eye irritation	0
903506	Asthenopia	0
903506	Swelling of eyelid	0
903506	Periorbital oedema	0
903506	Chest pain	0
903506	Chest discomfort	0
903506	Erythema	0
903506	Paraesthesia	0
903506	Burning sensation	0
903506	Dyspepsia	0
903507	Feeling hot	0
903507	Pruritus	0
903508	Chills	0
903508	Headache	0
903508	Nasal congestion	0
903508	Injection site pain	0
903508	Pyrexia	0
903509	Fatigue	0
903509	Impaired work ability	0
903510	Blood glucose normal	0
903510	Loss of consciousness	0
903510	Syncope	0
903511	Paraesthesia oral	0
903513	Headache	0
903513	Pain	0
903513	Pyrexia	0
903514	Pruritus	0
903514	Rash erythematous	0
903514	Rash	0
903514	Rash maculo-papular	0
903514	Dizziness	0
903514	Urticaria	0
903515	Chills	0
903515	Pain	0
903515	Peripheral coldness	0
903515	Pyrexia	0
903516	Hypoaesthesia oral	0
903516	Paraesthesia	0
903516	Taste disorder	0
903517	Impaired work ability	0
903517	Mouth breathing	0
903517	Nasal congestion	0
903517	Pain	0
903517	SARS-CoV-2 test positive	0
903517	Nausea	0
903517	Diarrhoea	0
903517	Injection site pain	0
903517	Pyrexia	0
903517	Gait disturbance	0
903517	Ageusia	0
903517	Anosmia	0
903518	Nausea	0
903518	Blood pressure decreased	0
903518	Presyncope	0
903518	Palpitations	0
903518	Dizziness	0
903519	Chills	0
903519	Injection site reaction	0
903519	Pain	0
903519	Chest pain	0
903519	Muscle spasms	0
903519	Pyrexia	0
903520	Chills	0
903520	Nausea	0
903520	Rash	0
903521	Fatigue	0
903521	Headache	0
903521	Arthralgia	0
903521	Hyperhidrosis	0
903521	Pyrexia	0
903522	Nausea	0
903522	Paraesthesia oral	0
903522	Dizziness	0
903523	Sensation of foreign body	0
903523	Paraesthesia	0
903523	Dizziness	0
903524	Headache	0
903524	Pain	0
903524	Nausea	0
903524	Myalgia	0
903524	Pain in extremity	0
903524	Dizziness	0
903524	Photophobia	0
903525	Palpitations	0
903526	Pain	0
903526	Asthenia	0
903527	Chest discomfort	0
903528	Computerised tomogram head normal	0
903528	Dizziness postural	0
903528	Headache	0
903528	Nausea	0
903528	Blood pressure increased	0
903528	Dizziness	0
903530	Headache	0
903530	Limb discomfort	0
903532	Cardiac monitoring	0
903532	Chest X-ray	0
903532	Differential white blood cell count	0
903532	Electrocardiogram	0
903532	Fibrin D dimer	0
903532	Full blood count	0
903532	Laboratory test	0
903532	Laboratory test normal	0
903532	Troponin	0
903532	Vaccination complication	0
903532	Cough	0
903532	Pain in jaw	0
903532	Chest pain	0
903532	Chest discomfort	0
903532	Neck pain	0
903532	Pain in extremity	0
903532	Dysgeusia	0
903532	Lacrimation increased	0
903533	Activated partial thromboplastin time shortened	0
903533	Alanine aminotransferase normal	0
903533	Angiopathy	0
903533	Anion gap	0
903533	Aspartate aminotransferase normal	0
903533	Blood albumin normal	0
903533	Blood alkaline phosphatase normal	0
903533	Blood bilirubin normal	0
903533	Blood calcium normal	0
903533	Blood chloride normal	0
903533	Blood creatinine normal	0
903533	Blood glucose normal	0
903533	Blood potassium normal	0
903533	Blood urea nitrogen/creatinine ratio	0
903533	Blood urea normal	0
903533	Carbon dioxide decreased	0
903533	Computerised tomogram head normal	0
903533	Glomerular filtration rate normal	0
903533	Haematocrit normal	0
903533	Haemoglobin normal	0
903533	International normalised ratio normal	0
903533	Magnetic resonance imaging brain abnormal	0
903533	Mean cell haemoglobin concentration normal	0
903533	Mean cell haemoglobin increased	0
903533	Mean cell volume increased	0
903533	Mean platelet volume normal	0
903533	Platelet count normal	0
903533	Protein total normal	0
903533	Prothrombin time normal	0
903533	Red cell distribution width normal	0
903533	White blood cell count normal	0
903533	Troponin I increased	0
903533	Ataxia	0
903533	Blood sodium decreased	0
903533	Hypertension	0
903533	Red blood cell count decreased	0
903533	Hyperhidrosis	0
903533	Balance disorder	0
903533	Gait disturbance	0
903534	Malaise	0
903534	Injection site pain	0
903534	Vision blurred	0
903535	Chills	0
903535	Feeding disorder	0
903535	Headache	0
903535	Influenza like illness	0
903535	Pain	0
903535	Arthralgia	0
903535	Pain in extremity	0
903535	Hyperhidrosis	0
903535	Abdominal pain	0
903536	Diarrhoea	0
903537	Throat clearing	0
903537	Cough	0
903537	Hypoaesthesia	0
903537	Chest pain	0
903537	Dysgeusia	0
903538	Parosmia	0
903539	Injection site discomfort	0
903539	Injection site erythema	0
903539	Injection site swelling	0
903540	Pruritus	0
903540	Tremor	0
903540	Pallor	0
903540	Vomiting	0
903541	Fatigue	0
903541	Vaccination site pain	0
903541	Thirst	0
903565	Retching	0
903565	Nausea	0
903565	Diarrhoea	0
903565	Vomiting	0
903566	Pain	0
903566	Arthralgia	0
903566	Injection site pain	0
903566	Pyrexia	0
903568	Blood glucose normal	0
903568	Headache	0
903568	Metabolic function test normal	0
903568	SARS-CoV-2 test negative	0
903568	Blood pressure increased	0
903568	Blood lactic acid increased	0
903568	Pain in extremity	0
903568	Body temperature increased	0
903568	Back pain	0
903568	Ageusia	0
903568	Asthenia	0
903568	Anosmia	0
903569	Condition aggravated	0
903569	Dysphemia	0
903569	Malaise	0
903569	Psychogenic seizure	0
903569	Dyskinesia	0
903569	Dizziness	0
903570	Chills	0
903570	Fatigue	0
903570	Cough	0
903570	Myalgia	0
903570	Lethargy	0
903571	Allergy test	0
903571	Pruritus	0
903571	Nausea	0
903571	Chest discomfort	0
903571	Dizziness	0
903572	Chills	0
903572	Headache	0
903572	Pain	0
903574	Fatigue	0
903574	Headache	0
903575	Injection site reaction	0
903575	Pain	0
903575	Tenderness	0
903575	Peripheral swelling	0
903576	SARS-CoV-2 test negative	0
903576	Cough	0
903577	Fatigue	0
903577	Headache	0
903577	Sleep disorder	0
903577	Nausea	0
903577	Muscle spasms	0
903577	Injection site pain	0
903578	Headache	0
[truncated: 998,000+ more rows]
