# Supplementary material for: Trends in reporting embolic and thrombotic events after COVID-19 vaccination: A retrospective, pharmacovigilance study
Source: PLoS One. 2022 Aug 1;17(8):e0269268. doi: 10.1371/journal.pone.0269268 (PMC9342794; doi:10.1371/journal.pone.0269268)
Supplement: S3 Table — (CSV) [file pone.0269268.s003.csv]

VAERS_ID	NUMDAYS+1	adenovirus vector-based vaccine [1]	ETE [1]
896636	5	0	0
902418	1	0	0
902440	1	0	0
902446	1	0	0
902464	1	0	0
902465	1	0	0
902468	1	0	0
902479	1	0	0
902490	1	0	0
902491	1	0	0
902492	1	0	0
902493	1	0	0
902505	1	0	0
902508	1	0	0
902514	1	0	0
902518	1	0	0
902524	1	0	0
902557	1	0	0
902572	2	0	0
902575	2	0	0
902576	1	0	0
902597	2	0	0
902621	1	0	0
902648	1	0	0
902650	1	0	0
902655	2	0	0
902656	2	0	0
902665	1	0	0
902666	1	0	0
902667	1	0	0
902668	2	0	0
902669	1	0	0
902671	1	0	0
902672	1	0	0
902673	1	0	0
902674	1	0	0
902706	2	0	0
902709	1	0	0
902720	2	0	0
902722	1	0	0
902725	3	0	0
902728	2	0	0
902733	1	0	0
902744	1	0	0
902745	2	0	0
902746	1	0	0
902748	1	0	0
902750	1	0	0
902755	1	0	0
902757	1	0	0
902758	1	0	0
902759	1	0	0
902760	1	0	0
902763	1	0	0
902764	1	0	0
902766	1	0	0
902768	1	0	0
902770	1	0	0
902777	1	0	0
902778	1	0	0
902780	1	0	0
902784	1	0	0
902788	1	0	0
902790	1	0	0
902791	1	0	0
902792	1	0	0
902793	1	0	0
902794	1	0	0
902795	1	0	0
902796	2	0	0
902798	1	0	0
902799	1	0	0
902810	1	0	0
902811	1	0	0
902813	1	0	0
902815	1	0	0
902818	1	0	0
902821	1	0	0
902823	1	0	0
902824	1	0	0
902826	1	0	0
902827	1	0	0
902829	1	0	0
902831	1	0	0
902832	1	0	0
902835	1	0	0
902836	1	0	0
902837	1	0	0
902839	1	0	0
902841	1	0	0
902842	1	0	0
902854	1	0	0
902892	1	0	0
902894	2	0	0
902895	1	0	0
902898	1	0	0
902900	1	0	0
902901	1	0	0
902902	1	0	0
902903	1	0	0
902904	2	0	0
902906	1	0	0
902908	1	0	0
902919	1	0	0
902923	2	0	0
902925	1	0	0
902926	1	0	0
902927	1	0	0
902928	1	0	0
902929	1	0	0
902930	1	0	0
902931	1	0	0
902932	1	0	0
902933	2	0	0
902938	1	0	0
902939	1	0	0
902940	1	0	0
902941	1	0	0
902942	2	0	0
902943	1	0	0
902944	1	0	0
902945	1	0	0
902946	1	0	0
902948	1	0	0
902949	1	0	0
902952	1	0	0
902983	1	0	0
902984	1	0	0
902987	1	0	0
902988	1	0	0
902989	2	0	0
902990	2	0	0
902991	1	0	0
902992	1	0	0
902995	1	0	0
902997	2	0	0
902998	2	0	0
903001	2	0	0
903002	1	0	0
903004	1	0	0
903007	1	0	0
903008	1	0	0
903011	1	0	0
903014	2	0	0
903015	1	0	0
903016	1	0	0
903017	1	0	0
903018	2	0	0
903019	2	0	0
903022	1	0	0
903023	1	0	0
903024	1	0	0
903028	1	0	0
903030	1	0	0
903031	1	0	0
903034	1	0	0
903035	1	0	0
903036	1	0	0
903040	2	0	0
903043	2	0	0
903044	1	0	0
903045	1	0	0
903046	2	0	0
903047	1	0	0
903073	2	0	0
903074	1	0	0
903075	1	0	0
903079	1	0	0
903081	1	0	0
903082	1	0	0
903085	1	0	0
903089	2	0	0
903091	2	0	0
903092	2	0	0
903094	1	0	0
903095	1	0	0
903112	1	0	0
903115	1	0	0
903118	2	0	0
903120	2	0	0
903121	2	0	0
903122	1	0	0
903123	1	0	0
903125	1	0	0
903127	1	0	0
903128	1	0	0
903129	1	0	0
903131	2	0	0
903132	1	0	0
903133	1	0	0
903134	1	0	0
903135	2	0	0
903138	1	0	0
903139	2	0	0
903140	1	0	0
903142	1	0	0
903143	1	0	0
903144	1	0	0
903145	1	0	0
903147	1	0	0
903149	1	0	0
903150	1	0	0
903151	2	0	0
903152	1	0	0
903153	1	0	0
903154	1	0	0
903155	1	0	0
903156	1	0	0
903157	1	0	0
903159	1	0	0
903160	2	0	0
903161	1	0	0
903162	1	0	0
903163	1	0	0
903165	1	0	0
903167	1	0	0
903169	1	0	0
903170	2	0	0
903174	2	0	0
903175	1	0	0
903178	1	0	0
903180	1	0	0
903182	1	0	0
903183	1	0	0
903184	1	0	0
903185	2	0	0
903187	1	0	0
903188	1	0	0
903189	1	0	0
903191	1	0	0
903192	1	0	0
903193	2	0	0
903194	1	0	0
903195	1	0	0
903197	1	0	0
903198	2	0	0
903199	1	0	0
903200	1	0	0
903201	1	0	0
903202	1	0	0
903204	1	0	0
903205	2	0	0
903206	1	0	0
903207	1	0	0
903209	1	0	0
903210	1	0	0
903211	1	0	0
903213	2	0	0
903214	1	0	0
903217	1	0	0
903218	1	0	0
903220	1	0	0
903221	1	0	0
903222	1	0	0
903223	1	0	0
903224	1	0	0
903225	1	0	0
903226	1	0	0
903227	1	0	0
903228	1	0	0
903229	1	0	0
903230	1	0	0
903231	1	0	0
903233	2	0	0
903234	1	0	0
903235	1	0	0
903238	2	0	0
903240	1	0	0
903241	1	0	0
903242	1	0	0
903243	1	0	0
903247	2	0	0
903248	1	0	0
903249	1	0	0
903251	1	0	0
903252	2	0	0
903253	2	0	0
903255	1	0	0
903256	1	0	0
903258	1	0	0
903259	1	0	0
903260	1	0	0
903261	3	0	0
903262	2	0	0
903263	1	0	0
903264	1	0	0
903265	2	0	0
903269	1	0	0
903271	1	0	0
903274	1	0	0
903278	1	0	0
903279	1	0	0
903280	1	0	0
903281	1	0	0
903282	1	0	0
903283	1	0	0
903285	2	0	0
903286	2	0	0
903287	1	0	0
903288	1	0	0
903289	1	0	0
903318	1	0	0
903321	1	0	0
903322	1	0	0
903323	2	0	0
903324	1	0	0
903325	2	0	0
903326	1	0	0
903327	1	0	0
903328	2	0	0
903329	1	0	0
903332	2	0	0
903333	1	0	0
903334	1	0	0
903335	2	0	0
903336	1	0	0
903337	1	0	0
903338	1	0	0
903339	1	0	0
903340	2	0	0
903341	1	0	0
903342	1	0	0
903344	2	0	0
903345	2	0	0
903346	1	0	0
903347	1	0	0
903348	1	0	0
903352	1	0	0
903355	1	0	0
903356	1	0	0
903357	1	0	0
903358	1	0	0
903359	1	0	0
903360	2	0	0
903361	2	0	0
903372	2	0	0
903373	1	0	0
903375	2	0	0
903376	1	0	0
903377	2	0	0
903378	1	0	0
903379	2	0	0
903380	4	0	0
903381	1	0	0
903382	1	0	0
903383	1	0	0
903384	1	0	0
903385	2	0	0
903386	1	0	0
903387	1	0	0
903388	1	0	0
903389	1	0	0
903391	1	0	0
903392	2	0	0
903393	1	0	0
903396	1	0	0
903397	2	0	0
903398	1	0	0
903399	2	0	0
903400	1	0	0
903401	1	0	0
903402	2	0	0
903404	1	0	0
903406	1	0	0
903407	1	0	0
903409	1	0	0
903410	1	0	0
903411	1	0	0
903412	1	0	0
903413	1	0	0
903415	1	0	0
903417	1	0	0
903418	1	0	0
903419	1	0	0
903420	1	0	0
903422	1	0	0
903423	2	0	0
903424	2	0	0
903425	1	0	0
903427	2	0	0
903429	1	0	0
903430	1	0	0
903431	1	0	0
903432	1	0	0
903433	1	0	0
903434	1	0	0
903436	1	0	0
903438	1	0	0
903439	2	0	0
903440	1	0	0
903442	1	0	0
903453	1	0	0
903454	1	0	0
903455	2	0	0
903456	1	0	0
903457	1	0	0
903458	2	0	0
903459	1	0	0
903460	1	0	0
903462	1	0	0
903463	1	0	0
903464	1	0	0
903465	2	0	0
903466	1	0	0
903467	1	0	0
903469	1	0	0
903470	1	0	0
903471	1	0	0
903472	1	0	0
903473	2	0	0
903474	1	0	0
903476	1	0	0
903478	1	0	0
903479	1	0	0
903480	2	0	0
903481	1	0	0
903482	1	0	0
903484	1	0	0
903485	2	0	0
903488	1	0	0
903492	1	0	0
903494	1	0	0
903495	2	0	0
903497	1	0	0
903498	1	0	0
903499	1	0	0
903500	1	0	0
903501	1	0	0
903502	1	0	0
903504	1	0	0
903505	1	0	0
903506	1	0	0
903507	1	0	0
903508	2	0	0
903509	1	0	0
903510	2	0	0
903511	1	0	0
903513	3	0	0
903514	1	0	0
903515	1	0	0
903516	1	0	0
903517	1	0	0
903518	1	0	0
903519	1	0	0
903520	1	0	0
903521	1	0	0
903522	1	0	0
903523	1	0	0
903524	1	0	0
903525	1	0	0
903526	1	0	0
903527	1	0	0
903528	1	0	0
903530	1	0	0
903532	2	0	0
903533	1	0	0
903534	1	0	0
903535	1	0	0
903536	1	0	0
903537	1	0	0
903538	1	0	0
903539	2	0	0
903540	1	0	0
903541	1	0	0
903565	2	0	0
903566	2	0	0
903568	2	0	0
903569	1	0	0
903570	2	0	0
903571	1	0	0
903572	2	0	0
903574	1	0	0
903575	2	0	0
903576	2	0	0
903577	1	0	0
903578	2	0	0
903580	2	0	0
903581	1	0	0
903583	1	0	0
903584	1	0	0
903585	2	0	0
903588	1	0	0
903589	2	0	0
903590	2	0	0
903591	1	0	0
903592	1	0	0
903593	1	0	0
903594	1	0	0
903595	2	0	0
903596	1	0	0
903597	1	0	0
903599	1	0	0
903600	1	0	0
903602	1	0	0
903603	1	0	0
903604	1	0	0
903605	1	0	0
903607	1	0	0
903608	1	0	0
903609	1	0	0
903610	1	0	0
903611	1	0	0
903612	1	0	0
903614	2	0	0
903615	1	0	0
903627	1	0	0
903628	1	0	0
903630	1	0	0
903631	1	0	0
903632	1	0	0
903633	1	0	0
903634	1	0	0
903635	1	0	0
903636	1	0	0
903637	1	0	0
903638	2	0	1
903640	1	0	0
903641	1	0	0
903642	1	0	0
903643	1	0	0
903644	1	0	0
903645	1	0	0
903646	1	0	0
903648	1	0	0
903649	1	0	0
903650	2	0	0
903651	1	0	0
903654	1	0	0
903655	2	0	0
903656	1	0	0
903658	1	0	0
903659	1	0	0
903660	1	0	0
903661	1	0	0
903662	1	0	0
903663	1	0	0
903664	1	0	0
903665	17	0	0
903666	2	0	0
903668	2	0	0
903670	2	0	0
903671	1	0	0
903672	1	0	0
903673	1	0	0
903674	1	0	0
903676	1	0	0
903677	2	0	0
903681	1	0	0
903682	1	0	0
903683	1	0	0
903684	1	0	0
903685	1	0	0
903686	1	0	0
903687	1	0	0
903690	1	0	0
903692	1	0	0
903693	1	0	0
903694	1	0	0
903695	1	0	0
903696	2	0	0
903697	2	0	0
903698	2	0	0
903699	1	0	0
903700	1	0	0
903701	1	0	0
903702	1	0	0
903703	1	0	0
903706	1	0	0
903708	1	0	0
903709	2	0	0
903711	2	0	0
903712	1	0	0
903713	1	0	0
903714	2	0	0
903715	1	0	0
903716	2	0	0
903717	1	0	0
903718	1	0	0
903719	1	0	0
903720	1	0	0
903722	1	0	0
903724	1	0	0
903725	1	0	0
903726	3	0	0
903727	1	0	0
903728	1	0	0
903729	1	0	0
903730	1	0	0
903731	1	0	0
903732	1	0	0
903733	2	0	0
903734	2	0	0
903735	1	0	0
903736	1	0	0
903737	1	0	0
903739	1	0	0
903740	1	0	0
903741	1	0	0
903743	1	0	0
903744	1	0	0
903745	1	0	0
903746	1	0	0
903747	1	0	0
903748	1	0	0
903749	1	0	0
903750	1	0	0
903751	2	0	0
903752	1	0	0
903753	1	0	0
903754	1	0	0
903755	1	0	0
903756	1	0	0
903757	1	0	0
903758	1	0	0
903759	1	0	0
903760	2	0	0
903761	1	0	0
903762	1	0	0
903763	1	0	0
903764	2	0	0
903765	1	0	0
903766	1	0	0
903767	1	0	0
903768	1	0	0
903769	1	0	0
903770	1	0	0
903772	1	0	0
903773	1	0	0
903774	1	0	0
903775	1	0	0
903776	1	0	0
903777	1	0	0
903779	1	0	0
903780	3	0	0
903782	1	0	0
903783	1	0	0
903785	1	0	0
903786	3	0	0
903787	1	0	0
903788	1	0	0
903789	1	0	0
903790	1	0	0
903791	1	0	0
903792	1	0	0
903793	2	0	0
903794	1	0	0
903795	1	0	0
903796	1	0	0
903797	1	0	0
903798	1	0	0
903799	1	0	0
903800	1	0	0
903801	1	0	0
903803	1	0	0
903804	1	0	0
903805	1	0	0
903806	2	0	0
903807	2	0	0
903809	1	0	0
903810	1	0	0
903811	2	0	0
903812	1	0	0
903813	1	0	0
903814	2	0	0
903815	1	0	0
903816	1	0	0
903817	2	0	0
903819	1	0	0
903820	2	0	0
903821	1	0	0
903822	1	0	0
903823	2	0	0
903824	1	0	0
903826	1	0	0
903827	1	0	0
903828	1	0	0
903830	1	0	0
903831	2	0	0
903832	1	0	1
903833	1	0	0
903834	2	0	0
903835	2	0	0
903836	1	0	0
903837	1	0	0
903838	1	0	0
903839	1	0	0
903840	1	0	0
903841	1	0	0
903842	1	0	0
903844	2	0	0
903845	1	0	0
903846	1	0	0
903847	1	0	0
903848	2	0	0
903849	1	0	0
903850	1	0	0
903852	1	0	0
903853	1	0	0
903855	1	0	0
903856	2	0	0
903857	1	0	0
903858	1	0	0
903859	1	0	0
903860	2	0	0
903861	1	0	0
903862	1	0	0
903863	1	0	0
903864	1	0	0
903865	1	0	0
903866	1	0	0
903867	1	0	0
903868	1	0	0
903869	1	0	0
903870	1	0	0
903871	2	0	0
903872	1	0	0
903873	2	0	0
903874	1	0	0
903876	1	0	0
903877	1	0	0
903878	1	0	0
903879	1	0	0
903880	1	0	0
903881	1	0	0
903882	1	0	0
903883	1	0	0
903884	1	0	0
903885	1	0	0
903886	1	0	0
903887	1	0	0
903888	1	0	0
903889	1	0	0
903890	1	0	0
903891	1	0	0
903892	1	0	0
903893	2	0	0
903894	1	0	0
903895	1	0	0
903896	1	0	0
903897	1	0	0
903899	1	0	0
903900	1	0	0
903901	1	0	0
903902	1	0	0
903903	2	0	0
903904	1	0	0
903905	1	0	0
903906	1	0	0
903907	1	0	0
903908	2	0	0
903909	1	0	0
903910	1	0	0
903912	1	0	0
903913	1	0	0
903914	1	0	0
903916	1	0	0
903918	1	0	0
903919	1	0	0
903922	1	0	0
903923	1	0	0
903924	1	0	0
903925	1	0	0
903926	2	0	0
903927	1	0	0
903928	1	0	0
903929	1	0	0
903930	1	0	0
903931	2	0	0
903933	1	0	0
903934	8	0	0
903935	1	0	0
903936	1	0	0
903938	1	0	0
903939	1	0	0
903941	2	0	0
903942	1	0	0
903944	2	0	0
903945	1	0	0
903947	2	0	0
903948	1	0	0
903949	2	0	0
903950	1	0	0
903951	2	0	0
903952	1	0	0
903953	1	0	0
903954	3	0	0
903956	1	0	0
903957	1	0	0
903958	1	0	0
903959	1	0	0
903960	2	0	0
903961	1	0	0
903962	1	0	0
903963	1	0	0
903964	1	0	0
903965	3	0	0
903966	1	0	0
903967	2	0	0
903968	1	0	0
903969	1	0	0
903972	1	0	0
903973	1	0	0
903975	1	0	0
903976	1	0	0
903977	1	0	0
903978	1	0	0
903979	1	0	0
903980	1	0	0
903981	1	0	0
903982	1	0	0
903983	2	0	0
903984	1	0	0
903985	1	0	0
903986	2	0	0
903987	1	0	0
903988	1	0	0
903989	1	0	0
903990	1	0	0
903991	1	0	0
903992	1	0	0
903993	1	0	0
903994	1	0	0
903995	2	0	0
903996	1	0	0
903997	1	0	0
903998	1	0	0
903999	1	0	0
904001	1	0	0
904002	1	0	0
904003	1	0	0
904004	1	0	0
904006	1	0	0
904007	2	0	0
904008	1	0	0
904009	2	0	0
904010	1	0	0
904012	2	0	0
904013	1	0	0
904014	2	0	0
904015	2	0	0
904017	1	0	0
904018	1	0	0
904019	1	0	0
904020	1	0	0
904021	1	0	0
904025	1	0	0
904026	1	0	0
904027	1	0	0
904028	2	0	0
904029	1	0	0
904030	1	0	0
904031	2	0	0
904032	1	0	0
904033	1	0	0
904034	1	0	0
904035	18	0	0
904036	1	0	0
904037	2	0	0
904038	2	0	0
904040	2	0	0
904041	1	0	0
904042	2	0	0
904044	1	0	0
904047	2	0	0
904048	1	0	0
904049	1	0	0
904050	2	0	0
904051	2	0	0
904052	1	0	0
904054	1	0	0
904055	2	0	0
904056	1	0	0
904057	1	0	0
904058	1	0	0
904060	1	0	0
904061	1	0	0
904062	1	0	0
904063	1	0	0
904065	1	0	0
904066	1	0	0
904067	1	0	0
904070	1	0	0
904071	1	0	0
904072	1	0	0
904073	1	0	0
904074	1	0	0
904075	2	0	0
904076	1	0	0
904077	1	0	0
904079	1	0	0
904080	1	0	0
904081	1	0	0
904082	1	0	0
904083	1	0	0
904084	1	0	0
904085	2	0	0
904086	1	0	0
904087	1	0	0
904088	3	0	0
904090	2	0	0
904091	1	0	0
904092	1	0	0
904093	1	0	0
904094	1	0	0
904095	1	0	0
904096	1	0	0
904097	1	0	0
904098	1	0	0
904099	2	0	0
904100	1	0	0
904101	1	0	0
904102	1	0	0
904103	1	0	0
904104	1	0	0
904105	2	0	0
904106	3	0	0
904107	1	0	0
904108	1	0	0
904109	1	0	0
904110	1	0	0
904111	1	0	0
904112	1	0	0
904114	1	0	0
904115	2	0	0
904117	1	0	0
904119	1	0	0
904120	1	0	0
904121	1	0	0
904122	2	0	0
904123	2	0	0
904126	2	0	0
904128	2	0	0
904130	1	0	0
904131	1	0	0
904133	2	0	0
904134	1	0	0
904135	1	0	0
904138	1	0	0
904140	1	0	0
904141	1	0	0
904143	2	0	0
904145	1	0	0
904146	1	0	0
904147	1	0	0
904148	1	0	0
904149	1	0	0
904150	1	0	0
904151	2	0	0
904152	1	0	0
904153	1	0	0
904154	1	0	0
904155	1	0	0
904156	1	0	0
904158	2	0	0
904159	1	0	0
904160	1	0	0
904161	1	0	0
904162	1	0	0
904163	3	0	0
904164	1	0	0
904166	1	0	0
904167	1	0	0
904168	2	0	0
904169	2	0	0
904170	2	0	0
904171	1	0	0
904172	2	0	0
904173	4	0	0
904174	2	0	0
904175	1	0	0
904176	1	0	0
904177	1	0	0
904178	2	0	0
904181	3	0	0
904182	1	0	0
904183	2	0	0
904184	1	0	0
904185	1	0	0
904188	2	0	0
904189	1	0	0
904190	1	0	0
904191	1	0	0
904193	1	0	0
904194	1	0	0
904195	1	0	0
904196	1	0	0
904197	2	0	0
904199	1	0	0
904201	1	0	0
904202	1	0	0
904204	1	0	0
904205	1	0	0
904207	2	0	0
904208	1	0	0
904209	1	0	0
904210	1	0	0
904214	1	0	0
904215	1	0	0
904216	1	0	0
904217	1	0	0
904218	1	0	0
904219	1	0	0
904220	1	0	0
904221	1	0	0
904224	2	0	0
904227	1	0	0
904229	1	0	0
904231	1	0	0
904232	2	0	0
904233	2	0	0
904234	1	0	0
904235	1	0	0
904236	1	0	0
904237	1	0	0
904238	2	0	0
904239	1	0	0
904241	3	0	0
904242	1	0	0
904243	2	0	0
904244	1	0	0
904245	3	0	0
904246	1	0	0
904247	2	0	0
904248	1	0	0
904249	2	0	0
904250	1	0	0
904251	1	0	0
904253	1	0	0
904255	1	0	0
904257	1	0	0
904258	1	0	0
904259	2	0	0
904260	1	0	0
904262	1	0	0
904263	1	0	0
904264	1	0	0
904265	1	0	0
904267	1	0	0
904268	1	0	0
904270	1	0	0
904271	1	0	0
904272	1	0	0
904273	1	0	0
904276	1	0	0
904277	1	0	0
904278	1	0	0
904279	1	0	0
904280	1	0	0
904282	1	0	0
904283	1	0	0
904284	1	0	0
904285	2	0	0
904286	1	0	0
904287	1	0	0
904288	1	0	0
904289	1	0	0
904290	2	0	0
904291	5	0	0
904292	1	0	0
904293	1	0	0
904294	1	0	0
904295	1	0	0
904296	2	0	0
904297	2	0	0
904298	1	0	0
904299	1	0	0
904300	1	0	0
904302	2	0	0
904303	1	0	0
904304	1	0	0
904305	1	0	0
904306	1	0	0
904308	1	0	0
904309	1	0	0
904310	1	0	0
904312	1	0	0
904313	1	0	0
904314	1	0	0
904315	1	0	0
904316	1	0	0
904317	3	0	0
904318	2	0	0
904320	1	0	0
904321	1	0	0
904322	1	0	0
904324	1	0	0
904327	1	0	0
904328	2	0	0
904329	1	0	0
904330	2	0	0
904331	2	0	0
904332	1	0	0
904333	1	0	0
904334	1	0	0
904335	2	0	0
904336	1	0	0
904337	1	0	0
904338	1	0	0
904339	2	0	0
904340	1	0	0
904342	1	0	0
904343	1	0	0
904344	1	0	0
904345	2	0	0
904346	1	0	0
904347	3	0	0
904348	2	0	0
904349	3	0	0
904352	1	0	0
904353	1	0	0
904355	1	0	0
904356	1	0	0
904357	1	0	0
904358	1	0	0
904359	1	0	0
904360	1	0	0
904361	2	0	0
904362	2	0	0
904363	1	0	0
904364	1	0	0
904365	5	0	0
904368	1	0	0
904369	2	0	0
904370	2	0	0
904371	1	0	0
904373	1	0	0
904374	3	0	0
904376	2	0	0
904377	1	0	0
904378	3	0	0
904379	1	0	0
904381	1	0	0
904383	2	0	0
904384	1	0	0
904385	1	0	0
904386	1	0	0
904387	2	0	0
904388	3	0	0
904389	1	0	0
904390	1	0	0
904392	1	0	0
904393	1	0	0
904394	1	0	0
904395	1	0	0
904396	1	0	0
904397	1	0	0
904398	1	0	0
904399	1	0	0
904400	2	0	0
904401	2	0	0
904402	1	0	0
904403	1	0	0
904404	1	0	0
904405	2	0	0
904406	2	0	0
904407	1	0	0
904408	1	0	0
904410	2	0	0
904411	1	0	0
904412	1	0	0
904413	2	0	0
904414	1	0	0
904415	3	0	0
904417	1	0	0
904418	1	0	0
904419	1	0	0
904420	2	0	0
904421	3	0	0
904422	1	0	0
904423	1	0	0
904424	1	0	0
904426	2	0	0
904427	3	0	0
904428	1	0	0
904429	2	0	0
904430	2	0	0
904431	1	0	0
904432	2	0	0
904433	1	0	0
904434	1	0	0
904435	3	0	0
904436	2	0	0
904437	2	0	0
904438	1	0	0
904439	1	0	0
904440	1	0	0
904441	1	0	0
904442	1	0	0
904443	2	0	0
904444	1	0	0
904445	3	0	0
904446	2	0	0
904447	1	0	0
904448	1	0	0
904449	1	0	0
904450	2	0	0
904451	1	0	0
904452	1	0	0
904453	1	0	0
904455	1	0	0
904456	2	0	0
904458	1	0	0
904459	3	0	0
904461	1	0	0
904462	1	0	0
904463	20	0	0
904464	2	0	0
904465	1	0	0
904466	3	0	0
904467	2	0	0
904468	2	0	0
904469	1	0	0
904472	1	0	0
904473	1	0	0
904475	1	0	0
904476	1	0	0
904477	3	0	0
904478	1	0	0
904479	1	0	0
904480	1	0	0
904481	1	0	0
904482	2	0	0
904483	2	0	0
904484	1	0	0
904485	1	0	0
904486	1	0	0
904487	2	0	0
904488	1	0	0
904489	1	0	0
904490	2	0	0
904493	1	0	0
904494	1	0	0
904495	3	0	0
904497	1	0	0
904498	2	0	0
904499	1	0	0
904500	1	0	0
904501	1	0	0
904502	1	0	0
904503	1	0	0
904504	1	0	0
904506	1	0	0
904507	1	0	0
904508	1	0	0
904509	1	0	0
904510	1	0	0
904511	1	0	0
904512	2	0	0
904513	2	0	0
904515	1	0	0
904516	1	0	0
904517	1	0	0
904518	1	0	0
904519	1	0	0
904520	1	0	0
904523	1	0	0
904526	2	0	0
904527	2	0	0
904529	3	0	0
904531	4	0	0
904532	2	0	0
904533	1	0	0
904534	1	0	0
904535	1	0	0
904536	1	0	0
904537	4	0	0
904538	1	0	0
904539	3	0	0
904540	1	0	0
904541	1	0	0
904542	2	0	0
904543	1	0	0
904544	1	0	0
904546	1	0	0
904548	1	0	0
904549	1	0	0
904551	2	0	0
904552	1	0	0
904553	1	0	0
904555	3	0	0
904557	1	0	0
904558	1	0	0
904559	2	0	0
904560	1	0	0
904561	1	0	0
904562	1	0	0
904563	2	0	0
904564	2	0	0
904565	1	0	0
904567	1	0	0
904568	1	0	0
904569	1	0	0
904570	1	0	0
904571	1	0	0
904572	2	0	0
904573	1	0	0
904574	20	0	0
904575	2	0	0
904576	2	0	0
904577	1	0	0
904578	2	0	0
904579	1	0	0
904580	1	0	0
904581	1	0	0
904582	1	0	0
904583	1	0	0
904584	3	0	0
904585	1	0	0
904586	1	0	0
904587	2	0	0
904588	1	0	0
904589	2	0	0
904590	1	0	0
904591	1	0	0
904593	1	0	0
904594	1	0	0
904595	2	0	0
904596	2	0	0
904598	4	0	0
904599	2	0	0
904600	3	0	0
904601	1	0	0
904602	1	0	0
904603	3	0	0
904604	2	0	0
904605	1	0	0
904606	1	0	0
904607	1	0	0
904624	1	0	0
904625	2	0	0
904627	1	0	0
904628	1	0	0
904629	2	0	0
904630	2	0	0
904632	1	0	0
904633	1	0	0
904638	1	0	0
904640	3	0	0
904641	1	0	0
904642	2	0	0
904643	1	0	0
904644	1	0	0
904698	1	0	0
904700	2	0	0
904702	1	0	0
904704	3	0	0
904705	1	0	0
904707	2	0	0
904708	2	0	0
904709	2	0	0
904711	1	0	0
904712	4	0	0
904714	2	0	0
904717	1	0	0
904719	3	0	0
904720	2	0	0
904722	1	0	0
904723	1	0	0
904812	1	0	0
904814	1	0	0
904817	1	0	0
904818	1	0	0
904820	1	0	0
904821	1	0	0
904823	2	0	0
904824	1	0	0
904826	1	0	0
904827	5	0	0
904829	2	0	0
904830	2	0	0
904832	2	0	0
904833	1	0	0
904834	1	0	0
904836	5	0	0
904837	4	0	0
904838	1	0	0
904840	1	0	0
904841	1	0	0
904842	4	0	0
904844	3	0	0
904846	1	0	0
904848	1	0	0
904849	1	0	0
904851	2	0	0
904852	1	0	0
904853	3	0	0
904854	1	0	0
904855	1	0	0
904857	2	0	0
904859	21	0	0
904861	1	0	0
904862	1	0	0
904865	2	0	0
904867	2	0	0
904868	1	0	0
904870	2	0	0
904871	2	0	0
904874	1	0	0
904875	1	0	0
904876	1	0	0
904878	1	0	0
904879	1	0	0
904881	1	0	0
904882	1	0	0
904886	1	0	0
904887	1	0	0
904889	3	0	0
904890	3	0	0
904891	2	0	0
904893	1	0	0
904895	2	0	0
904969	2	0	0
904971	1	0	0
904972	1	0	0
904974	1	0	0
904975	1	0	0
904978	1	0	0
904980	1	0	0
904983	1	0	0
904984	1	0	0
904986	1	0	0
904987	1	0	0
904989	2	0	0
904990	1	0	0
904992	4	0	0
904994	2	0	0
904995	3	0	0
904998	1	0	0
905001	5	0	0
905003	2	0	0
905005	2	0	0
905006	2	0	0
905007	1	0	0
905008	1	0	0
905010	3	0	0
905015	1	0	0
905017	1	0	0
905018	3	0	0
905020	1	0	0
905022	2	0	0
905023	2	0	0
905025	1	0	0
905027	1	0	0
905029	1	0	0
905032	1	0	0
905034	1	0	0
905035	2	0	0
905117	3	0	0
905119	1	0	0
905120	1	0	0
905122	1	0	0
905123	2	0	0
905124	1	0	0
905126	1	0	0
905131	1	0	0
905132	2	0	0
905133	3	0	0
905135	2	0	0
905138	2	0	0
905139	1	0	0
905141	1	0	0
905142	2	0	0
905144	1	0	0
905148	4	0	0
905150	1	0	0
905151	1	0	0
905153	1	0	0
905155	2	0	0
905156	1	0	0
905158	2	0	0
905159	1	0	0
905161	1	0	0
905162	1	0	0
905163	1	0	0
905165	1	0	0
905166	1	0	0
905169	2	0	0
905170	1	0	0
905172	2	0	0
905174	2	0	0
905176	2	0	0
905177	1	0	0
905178	2	0	0
905183	2	0	0
905185	1	0	0
905186	1	0	0
905188	1	0	0
905190	1	0	0
905191	1	0	0
905193	1	0	0
905194	1	0	0
905196	1	0	0
905197	1	0	0
905240	1	0	0
905253	1	0	0
905286	1	0	0
905288	1	0	0
905289	2	0	0
905292	1	0	0
905293	4	0	0
905295	2	0	0
905296	1	0	0
905297	2	0	0
905299	1	0	0
905300	1	0	0
905302	1	0	0
905304	1	0	0
905305	1	0	0
905306	1	0	0
905307	2	0	0
905309	2	0	0
905311	1	0	0
905312	4	0	0
905313	1	0	0
905315	1	0	0
905316	3	0	0
905317	4	0	0
905319	1	0	0
905320	3	0	0
905321	1	0	0
905323	1	0	0
905324	1	0	0
905326	2	0	0
905327	2	0	0
905328	1	0	0
905331	2	0	0
905333	1	0	0
905335	3	0	0
905337	2	0	0
905339	1	0	0
905340	1	0	0
905342	1	0	0
905343	1	0	0
905345	4	0	0
905346	1	0	0
905348	2	0	0
905349	1	0	0
905423	4	0	0
905425	2	0	0
905426	1	0	0
905428	2	0	0
905430	2	0	0
905431	1	0	0
905433	2	0	0
905436	1	0	0
905437	1	0	0
905438	1	0	0
905439	4	0	0
905441	1	0	0
905442	1	0	0
905445	1	0	0
905446	1	0	0
905450	2	0	0
905452	2	0	0
905453	1	0	0
905455	1	0	0
905457	2	0	0
905458	4	0	0
905462	1	0	0
905463	1	0	0
905467	1	0	0
905469	2	0	0
905472	1	0	0
905479	1	0	0
905480	1	0	0
905482	2	0	0
905483	2	0	0
905484	1	0	0
905485	1	0	0
905486	1	0	0
905488	4	0	0
905489	1	0	0
905490	1	0	0
905491	1	0	0
905492	1	0	0
905493	1	0	0
905494	2	0	0
905495	1	0	0
905496	1	0	0
905497	1	0	0
905499	2	0	0
905501	1	0	0
905503	1	0	0
905504	1	0	0
905506	2	0	0
905507	1	0	0
905508	2	0	0
905509	1	0	0
905510	1	0	0
905511	1	0	0
905512	1	0	0
905513	1	0	0
905514	2	0	0
905515	1	0	0
905516	2	0	0
905534	1	0	0
905535	2	0	0
905537	1	0	0
905538	3	0	0
905540	2	0	0
905541	2	0	0
905544	1	0	0
905548	1	0	0
905551	1	0	0
905552	1	0	0
905554	1	0	0
905555	2	0	0
905556	1	0	0
905557	1	0	0
905559	2	0	0
905560	1	0	0
905561	1	0	0
905563	1	0	0
905564	1	0	0
905565	2	0	0
905566	1	0	0
905569	1	0	0
905570	2	0	0
905571	1	0	0
905572	2	0	0
905573	1	0	0
905574	1	0	0
905575	2	0	0
905576	1	0	0
905577	2	0	0
905578	1	0	0
905579	2	0	0
905580	2	0	0
905581	1	0	0
905582	3	0	0
905583	2	0	0
905584	1	0	0
905585	1	0	0
905586	1	0	0
905587	1	0	0
905590	19	0	0
905591	2	0	0
905592	1	0	0
905595	1	0	0
905596	1	0	0
905598	1	0	0
905599	1	0	0
905600	2	0	0
905602	2	0	0
905603	3	0	0
905604	1	0	0
905606	1	0	0
905609	2	0	0
905611	1	0	0
905612	1	0	0
905613	1	0	0
905615	4	0	0
905617	1	0	0
905620	1	0	0
905622	1	0	0
905624	1	0	0
905626	1	0	0
905627	1	0	0
905629	2	0	0
905631	1	0	0
905633	1	0	0
905634	2	0	0
905636	1	0	0
905637	1	0	0
905641	1	0	0
905645	1	0	0
905648	1	0	0
905649	1	0	0
905650	2	0	0
905652	1	0	0
905654	1	0	0
905656	1	0	0
905657	2	0	0
905659	1	0	0
905663	1	0	0
905664	1	0	0
905666	1	0	0
905668	1	0	0
905669	1	0	0
905670	1	0	0
905671	1	0	0
905672	1	0	0
905673	2	0	0
905674	1	0	0
905675	1	0	0
905676	1	0	0
905680	2	0	0
905681	2	0	0
905683	1	0	0
905684	1	0	0
905685	1	0	0
905687	1	0	0
905688	2	0	0
905689	1	0	0
905690	3	0	0
905691	2	0	0
905692	1	0	0
905693	1	0	0
905694	1	0	0
905696	1	0	0
905697	1	0	0
905698	1	0	0
905699	1	0	0
905700	2	0	0
905701	1	0	0
905702	1	0	0
905703	1	0	0
905704	1	0	0
905705	2	0	0
905706	1	0	0
905707	1	0	0
905708	1	0	0
905709	1	0	0
905710	1	0	0
905711	1	0	0
905712	1	0	0
905713	1	0	0
905716	1	0	0
905717	4	0	0
905718	1	0	0
905719	1	0	0
905721	1	0	0
905722	1	0	0
905723	2	0	0
905726	1	0	0
905727	1	0	0
905731	1	0	0
905733	1	0	0
905734	1	0	0
905737	1	0	0
905738	1	0	0
905740	2	0	0
905741	2	0	0
905744	1	0	0
905745	2	0	0
905746	1	0	0
905747	1	0	0
905748	2	0	0
905749	1	0	0
905751	2	0	0
905752	1	0	0
905753	1	0	0
905754	1	0	0
905756	1	0	0
905757	1	0	0
905758	1	0	0
905759	1	0	0
905761	1	0	0
905763	1	0	0
905764	1	0	0
905765	1	0	0
905766	1	0	0
905767	1	0	0
905768	1	0	0
905769	2	0	0
905770	2	0	0
905772	2	0	0
905773	1	0	0
905774	2	0	1
905775	1	0	0
905776	1	0	0
905777	1	0	0
905779	2	0	0
905780	2	0	0
905783	1	0	0
905784	1	0	0
905785	1	0	0
905786	6	0	0
905787	1	0	0
905789	2	0	0
905793	1	0	0
905794	3	0	0
905795	1	0	0
905796	1	0	0
905797	1	0	0
905798	1	0	0
905800	3	0	0
905801	4	0	0
905802	1	0	0
905804	2	0	0
905805	1	0	0
905806	1	0	0
905808	1	0	0
905809	1	0	0
905810	2	0	0
905811	1	0	0
905812	1	0	0
905813	1	0	0
905814	1	0	0
905816	1	0	0
905818	1	0	0
905822	1	0	0
905834	1	0	0
905835	1	0	0
905836	1	0	0
905837	2	0	0
905838	2	0	0
905840	1	0	0
905841	1	0	0
905842	2	0	0
905843	1	0	0
905845	2	0	0
905846	1	0	0
905847	2	0	0
905848	1	0	0
905849	1	0	0
905850	1	0	0
905851	2	0	0
905852	2	0	0
905853	1	0	0
905854	4	0	0
905855	1	0	0
905856	2	0	0
905857	1	0	0
905858	3	0	0
905859	1	0	0
905860	1	0	0
905861	1	0	0
905862	1	0	0
905864	1	0	0
905865	1	0	0
905866	2	0	0
905867	1	0	0
905868	1	0	0
905869	2	0	0
905871	1	0	0
905872	1	0	0
905873	1	0	0
905874	4	0	0
905875	1	0	0
905876	1	0	0
905877	1	0	0
905878	1	0	0
905881	1	0	0
905882	2	0	0
905883	1	0	0
905884	1	0	0
905885	1	0	0
905886	1	0	0
905887	3	0	0
905888	1	0	0
905889	1	0	0
905891	1	0	0
905892	1	0	0
905893	2	0	0
905894	1	0	0
905895	1	0	0
905896	1	0	0
905897	1	0	0
905899	1	0	0
905903	1	0	0
905904	1	0	0
905905	1	0	0
905907	1	0	0
905908	1	0	0
905909	2	0	0
905910	1	0	0
905911	1	0	0
905912	1	0	0
905914	1	0	0
905915	1	0	0
905916	1	0	0
905917	1	0	0
905918	1	0	0
905919	1	0	0
905920	1	0	0
905921	2	0	0
905922	1	0	0
905923	5	0	0
905925	1	0	0
905926	2	0	0
905928	2	0	0
905929	2	0	0
905930	1	0	0
905931	2	0	0
905933	1	0	0
905934	1	0	0
905935	3	0	0
905936	1	0	0
905937	1	0	0
905943	1	0	0
905944	2	0	0
905945	1	0	0
905946	1	0	0
905947	1	0	0
905948	2	0	0
905950	1	0	0
905951	1	0	0
905953	1	0	0
905954	1	0	0
905956	1	0	0
905957	1	0	0
905958	2	0	0
905959	1	0	0
905960	1	0	0
905961	1	0	0
905962	1	0	0
905963	1	0	0
905964	1	0	0
905965	1	0	0
905970	2	0	0
905971	1	0	0
905972	1	0	0
905973	1	0	0
905974	1	0	1
905976	1	0	0
905977	1	0	0
905978	4	0	0
905979	1	0	0
905980	1	0	0
905981	1	0	0
905982	1	0	0
905983	2	0	0
905984	1	0	0
905985	1	0	0
905986	3	0	0
905988	1	0	0
905989	1	0	0
905990	1	0	0
905991	1	0	0
905992	1	0	0
905993	1	0	0
905994	2	0	0
905995	1	0	0
905996	1	0	0
905997	2	0	0
905998	2	0	0
905999	1	0	0
906000	2	0	0
906001	1	0	0
906002	1	0	0
906003	1	0	0
906004	2	0	0
906005	1	0	0
906006	1	0	0
906007	1	0	0
906008	1	0	0
906009	1	0	0
906010	1	0	0
906024	2	0	0
906025	1	0	0
906026	1	0	0
906030	1	0	0
906031	3	0	0
906033	1	0	0
906035	2	0	0
906036	3	0	0
906038	1	0	0
906039	2	0	0
906041	1	0	0
906042	2	0	0
906044	2	0	0
906045	1	0	0
906047	2	0	0
906049	1	0	0
906051	2	0	0
906052	1	0	0
906055	1	0	0
906056	1	0	0
906057	1	0	0
906060	1	0	0
906063	1	0	0
906064	1	0	0
906065	1	0	0
906067	2	0	0
906069	1	0	0
906070	2	0	0
906072	1	0	0
906073	1	0	0
906074	1	0	0
906075	2	0	0
906076	1	0	0
906077	1	0	0
906078	1	0	0
906079	2	0	0
906080	1	0	0
906082	1	0	0
906083	2	0	0
906116	1	0	0
906117	1	0	0
906121	2	0	0
906122	1	0	0
906126	1	0	0
906128	2	0	0
906131	1	0	0
906142	1	0	0
906143	1	0	0
906147	2	0	0
906149	2	0	0
906152	1	0	0
906153	1	0	0
906156	2	0	0
906157	1	0	0
906159	1	0	0
906161	1	0	0
906163	1	0	0
906164	2	0	0
906166	5	0	0
906168	2	0	0
[truncated: 332,742 more rows]
