# Supplementary material for: Trends in reporting embolic and thrombotic events after COVID-19 vaccination: A retrospective, pharmacovigilance study
Source: PLoS One. 2022 Aug 1;17(8):e0269268. doi: 10.1371/journal.pone.0269268 (PMC9342794; doi:10.1371/journal.pone.0269268)
Supplement: S4 Table — (CSV) [file pone.0269268.s004.csv]

Adverse event	P-value	ROR	95%CI_Lower	95%CI_Upper	Number of cases
Abdominal discomfort	0.2734131947	1.067629563	0.953455324	1.195475925	2986
Abdominal distension	0.0177389894	1.296482868	1.055958979	1.591792732	782
Abdominal pain	2.277838e-24	1.619577295	1.483586742	1.768033199	3678
Abdominal pain lower	0.0013200268	1.627482228	1.235492771	2.143839661	369
Abdominal pain upper	3.207211e-28	1.656140744	1.521573924	1.802608549	3882
Abnormal behaviour	0.6824296552	0.888381391	0.506837612	1.557148637	139
Abnormal dreams	0.5113247489	1.134467993	0.798890664	1.611005967	295
Abortion spontaneous	0.0069035282	0.646905971	0.464002644	0.901907221	519
Acne	0.6865860405	1.142599956	0.693246509	1.883218512	144
Acoustic stimulation tests	1.9324281e-6	0.414820559	0.274114096	0.627753546	494
Acoustic stimulation tests abnormal	0.0324998644	0.545451752	0.300360744	0.990534279	186
Acoustic stimulation tests normal	0.3679933987	0.749589507	0.385902369	1.456027417	114
Activated partial thromboplastin time	0.0022233755	1.876513621	1.30373095	2.700943297	192
Acute kidney injury	0.00029051	0.559076089	0.397987135	0.785367279	563
Acute myocardial infarction	0.0399866926	0.698128887	0.488057591	0.998619737	419
Acute respiratory failure	0.2490127575	0.7920137	0.523301491	1.198708031	281
Adverse event	0.0533231188	1.74474399	1.042153697	2.921000616	100
Adverse reaction	0.0685308216	1.4222844	1.005914686	2.010998488	256
Ageusia	0.0446010918	0.849830685	0.723096787	0.99877666	1753
Agitation	0.0048808869	0.523209986	0.318144114	0.860454989	278
Alanine aminotransferase increased	0.6759671018	0.927682162	0.661970394	1.300049368	373
Alanine aminotransferase normal	0.6706357332	1.119457679	0.751801128	1.666910899	231
Allergy to vaccine	0.147248263	0.566575307	0.255976747	1.254049761	101
Alopecia	0.1829466651	1.279486155	0.911312569	1.796403206	288
Altered state of consciousness	1	1.035394144	0.575177098	1.86384513	112
Amenorrhoea	0.4458437188	0.764075432	0.393151687	1.484951702	112
Amnesia	0.2208164601	1.184499175	0.922914398	1.520225818	565
Anaemia	0.3126296183	0.79870335	0.518212899	1.231013434	256
Anal incontinence	0.8882596297	0.940425222	0.535681091	1.650981552	132
Anaphylactic reaction	5.434939e-11	0.478618421	0.37447391	0.611726443	1240
Anaphylactic shock	0.3505729931	0.704051089	0.349570567	1.417991051	108
Angina pectoris	0.6138430305	1.120987743	0.768077416	1.636050603	256
Angioedema	0.0002560027	0.552740533	0.391606076	0.780177109	553
Angiogram	0.0122181381	1.350731866	1.078938432	1.690992294	633
Angiogram abnormal	0.3581202479	1.3371349	0.782055766	2.286192137	111
Angiogram cerebral abnormal	5.694584e-22	6.604164276	4.671800389	9.335798225	129
Angiogram cerebral normal	0.0014666735	2.315296644	1.465820822	3.657062631	107
Angiogram normal	0.6531168142	1.177634402	0.679471264	2.041032281	116
Angiogram pulmonary abnormal	9.226095e-20	3.239581427	2.578543929	4.070083005	365
Anion gap	0.1413609329	1.502535193	0.915777846	2.465239816	120
Anosmia	0.0055828023	0.763140938	0.625741021	0.930711063	1267
Antibody test	1.0550181e-6	3.057439154	2.045284345	4.57048146	120
Anticoagulant therapy	6.293365e-14	2.156378733	1.792275098	2.594450621	687
Antinuclear antibody	0.0332755162	0.574806376	0.331111323	0.997858868	208
Antinuclear antibody negative	0.3819312509	0.791496183	0.461861488	1.356394124	166
Antinuclear antibody positive	0.6474320236	0.861151327	0.456169398	1.625671541	111
Anxiety	0.487587765	0.966172657	0.878529042	1.062559755	4571
Aphasia	0.4652795001	1.081609175	0.887085894	1.318788198	960
Aphonia	0.0519660161	0.612935372	0.365911104	1.026724158	225
Aphthous ulcer	0.4601926091	0.82976219	0.492281727	1.398600139	170
Appendicectomy	0.2935769729	0.791868667	0.503383914	1.245681415	235
Appendicitis	0.014425432	0.60842639	0.400218945	0.924950398	344
Arrhythmia	0.0153697137	0.631130113	0.425202038	0.936790476	375
Arthralgia	2.079909e-10	0.866781884	0.82870207	0.906611508	22540
Arthritis	0.2797621209	0.846058526	0.62569543	1.144031098	503
Aspartate aminotransferase increased	0.5531085798	0.902334694	0.638178871	1.275830237	362
Aspartate aminotransferase normal	0.50268539	1.163180969	0.768556844	1.760429274	207
Asthenia	6.2036362e-6	1.12552937	1.070209552	1.183708706	14577
Asthenopia	0.6588738423	1.120208199	0.740858665	1.693800004	214
Asthma	0.0552440625	0.779369131	0.601342789	1.010099819	729
Asymptomatic COVID-19	0.0622611494	0.513839042	0.245781579	1.07424878	128
Atelectasis	1	0.9989456	0.599457608	1.66465868	153
Atrial fibrillation	0.0000578284	0.632899632	0.499248796	0.802329314	1039
Audiogram	0.0069224449	0.387858227	0.17664491	0.851618106	145
Autoimmune disorder	0.660282462	0.874258858	0.47617726	1.605134505	120
Autopsy	0.4139948302	1.257205168	0.771031574	2.049935292	140
Axillary mass	2.8829885e-8	0.250764045	0.135717805	0.463333503	358
Axillary pain	1.232642e-51	0.290882825	0.23909355	0.353890005	3060
Back pain	7.215455e-20	1.387273748	1.296697989	1.484176322	6929
Balance disorder	0.7948269255	0.979478331	0.845753909	1.13434628	1894
Basophil percentage	1	1.046257806	0.566646435	1.93181379	102
Bed rest	0.042146857	0.442348825	0.187619967	1.04291929	108
Bedridden	0.3301701535	0.7976602	0.501208906	1.269454288	222
Bell's palsy	2.093134e-11	0.570977408	0.478144544	0.681833988	2031
Bilevel positive airway pressure	0.3581202479	1.3371349	0.782055766	2.286192137	111
Biopsy	0.046081411	0.620075342	0.376021886	1.022529388	237
Biopsy skin	0.0007395439	0.298250491	0.12739988	0.698221657	158
Blepharospasm	0.7518692186	0.920585804	0.601178847	1.409694015	235
Blindness	5.8716945e-7	1.872205025	1.490393967	2.351828934	492
Blindness unilateral	0.0025303853	1.921223856	1.304086393	2.830411487	167
Blister	0.0001807219	0.673958931	0.541995676	0.838052149	1167
Blood albumin decreased	0.5713234688	1.199627086	0.715960749	2.010033576	130
Blood albumin normal	0.6172042053	1.156990358	0.728912626	1.836470711	167
Blood alkaline phosphatase increased	0.9035543012	0.971631731	0.600281726	1.572708581	176
Blood alkaline phosphatase normal	0.8330513308	1.058045264	0.706222185	1.585138224	234
Blood bilirubin increased	0.5220657938	0.829579231	0.483540379	1.423255908	159
Blood bilirubin normal	0.515206489	1.171000426	0.785563523	1.745552023	222
Blood calcium decreased	0.8957496859	1.075133969	0.653477326	1.768864817	152
Blood calcium normal	0.8165423624	1.085822155	0.699759438	1.684878672	194
Blood chloride normal	0.4987988457	0.873645258	0.58547108	1.303661383	278
Blood creatine phosphokinase	0.5549732439	0.854410386	0.522381499	1.39747887	187
Blood creatine phosphokinase increased	0.7271897307	1.098560659	0.707758412	1.705151786	192
Blood creatine phosphokinase normal	0.8950553643	0.959330685	0.567060938	1.622956726	149
Blood creatinine	0.042146857	0.442348825	0.187619967	1.04291929	108
Blood creatinine increased	0.198134683	0.809423415	0.586205891	1.117638487	456
Blood creatinine normal	0.3159587636	1.18200953	0.869373315	1.60707317	373
Blood culture	0.5094787114	1.164144931	0.775272927	1.748072676	215
Blood culture negative	0.6493485959	0.884611418	0.554618243	1.410947747	202
Blood electrolytes normal	0.5333742648	0.802863886	0.412525468	1.562546971	107
Blood glucose	0.0001648651	1.557724192	1.25608185	1.931804571	624
Blood glucose abnormal	0.4396696141	1.277335698	0.734879506	2.220209534	108
Blood glucose decreased	0.7799276214	1.073648506	0.753118663	1.530596933	301
Blood glucose increased	0.0248173479	0.792102174	0.642095726	0.97715314	1098
Blood glucose normal	0.8835043807	1.01873689	0.842437784	1.23193056	1095
Blood lactic acid	0.2606328424	1.235102885	0.880391142	1.732728857	297
Blood lactic acid increased	0.5648307061	0.843445537	0.459862409	1.546985272	124
Blood magnesium	0.20928624	1.303904163	0.900842916	1.887305806	239
Blood magnesium normal	1	1.026317639	0.662332288	1.590331493	204
Blood potassium decreased	0.6089903031	0.913494486	0.645936452	1.291879678	358
Blood potassium normal	0.8671918892	1.039013409	0.752429156	1.434751506	373
Blood pressure abnormal	0.3301701535	0.7976602	0.501208906	1.269454288	222
Blood pressure decreased	0.177272146	1.16312991	0.944934154	1.431709482	827
Blood pressure fluctuation	0.0265327011	0.560470028	0.322996519	0.972538817	213
Blood pressure increased	1.404379e-10	0.691314848	0.614017667	0.778342781	3863
Blood pressure measurement	0.0000161508	1.393887047	1.206125564	1.610877971	1495
Blood sodium decreased	0.2089432743	0.759682043	0.497952934	1.158978623	280
Blood sodium normal	0.789619288	1.063627741	0.757106022	1.494247751	330
Blood test	2.217259e-23	1.454495065	1.355483852	1.560738544	6143
Blood test abnormal	0.0075602663	1.48363722	1.128545613	1.950456742	399
Blood test normal	1.2571598e-7	1.461909432	1.278787641	1.671254178	1690
Blood thyroid stimulating hormone	0.7332086412	1.058298065	0.815041005	1.374157603	562
Blood thyroid stimulating hormone decreased	0.8736450098	0.955273124	0.5043874	1.809217957	101
Blood thyroid stimulating hormone normal	0.912270375	0.978077033	0.63191451	1.513867252	213
Blood urea increased	0.0989725754	0.695019896	0.447606034	1.079191562	278
Blood urea normal	0.2281329193	1.273657148	0.890070582	1.822554934	259
Blood urine present	0.0865099253	1.339846293	0.976223068	1.838911767	320
Body height	0.130726327	0.605979045	0.313618819	1.170881914	139
Body temperature	2.295197e-27	1.814504017	1.640683529	2.006739733	2586
Body temperature decreased	0.0248207676	1.508843295	1.088219478	2.092048648	276
Body temperature fluctuation	0.4023812392	1.26132257	0.762892757	2.08539747	132
Body temperature increased	0.0887069985	1.077560242	0.990562556	1.172198634	5362
Bone pain	0.0001135975	1.413664639	1.195131711	1.672156879	1098
Bradycardia	0.0889461347	1.318703155	0.977038095	1.779846681	361
Brain natriuretic peptide	0.34676725	1.293489993	0.802700371	2.084359772	144
Brain natriuretic peptide increased	0.0801673325	0.626049832	0.360058274	1.088541553	192
Brain natriuretic peptide normal	0.8769928358	1.078315151	0.598214566	1.943723257	108
Breast mass	0.6479009935	0.852749235	0.45184994	1.609342377	112
Breast pain	0.0319270797	0.768748649	0.601236352	0.982932058	821
Breast swelling	0.0823670975	0.689662291	0.444213678	1.070732623	280
Breast tenderness	0.6129222674	1.125959677	0.771407356	1.643470449	255
Bronchitis	0.8954380304	0.945273193	0.558974047	1.598538276	151
Burning sensation	0.6603632408	1.025301544	0.921619732	1.140647514	3469
Bursitis	0.7948594612	0.931621693	0.551114621	1.574842955	153
Carbon dioxide decreased	0.5713234688	1.199627086	0.715960749	2.010033576	130
Carbon dioxide normal	1	0.983212005	0.635155554	1.521998574	212
Cardiac arrest	0.2199529336	0.83974314	0.630482996	1.118457667	561
Cardiac disorder	0.1685935394	0.703135758	0.418670733	1.180879997	198
Cardiac failure	0.0197549225	0.473275122	0.237112905	0.944652683	157
Cardiac failure congestive	0.468893519	0.841786781	0.545609402	1.298740419	244
Cardiac flutter	0.0212483439	0.629985953	0.414191464	0.958209756	333
Cardiac monitoring	0.1741961119	0.789064302	0.559258936	1.113299106	409
Cardiac stress test	0.7900447016	1.060015336	0.754583991	1.489075474	331
Cardiomegaly	0.2172035415	0.674942798	0.359852564	1.265928956	139
Cardio-respiratory arrest	0.1017008858	0.619600221	0.340343752	1.12799025	165
Cardioversion	0.7885727193	0.924943185	0.537616067	1.591321294	144
Catheterisation cardiac	0.1386953861	0.72310673	0.465375875	1.123572085	268
Catheterisation cardiac abnormal	0.0234766273	1.78665785	1.144218783	2.789804119	132
Catheterisation cardiac normal	0.2459753093	0.720095538	0.404038048	1.283388004	156
Cellulitis	3.361549e-18	0.288096797	0.204140757	0.406581056	1000
Cerebral haemorrhage	4.1549287e-7	2.395173124	1.76201035	3.255857319	234
Cerebral infarction	0.1247428302	1.443803406	0.931717713	2.237338891	158
Cerebral venous sinus thrombosis	6.350954e-16	5.69702765	3.907185104	8.306779222	111
Cerebrovascular accident	0.0005575082	1.300435006	1.126044827	1.501832932	1587
Chapped lips	0.4262990618	0.740915078	0.367349162	1.494368869	103
Cheilitis	0.0003845837	0.283474835	0.121176661	0.663147355	166
Chest discomfort	1.0794483e-7	0.814803423	0.753966103	0.88054969	7883
Chest pain	0.0000138546	1.157872901	1.085354432	1.235236726	8625
Chest X-ray	0.0137489778	1.159611931	1.03468395	1.299623745	2760
Chest X-ray abnormal	0.6475588799	1.060372816	0.851975408	1.319745264	800
Chest X-ray normal	0.4407874407	1.070697447	0.909270771	1.260782883	1425
Chills	1.94233e-107	1.329875275	1.297586192	1.362967837	56521
Choking	0.1013613044	0.564994928	0.269675401	1.183716673	117
Chromaturia	0.6174639984	0.897557077	0.596522989	1.350507391	261
Chronic obstructive pulmonary disease	0.2050875026	0.686820325	0.385777853	1.222781856	163
Cognitive disorder	0.3935397897	0.856721817	0.60030698	1.222661565	358
Cold sweat	5.337445e-18	1.629428971	1.467734326	1.808936893	2576
Colitis	0.6400815903	1.189236432	0.672342552	2.103515964	107
Colonoscopy	0.462970961	0.791007164	0.420032209	1.489629412	120
Computerised tomogram	2.830258e-18	1.5198213	1.389664832	1.662168266	3685
Computerised tomogram abdomen	0.1179249655	1.266138663	0.956996106	1.675144866	427
Computerised tomogram abdomen abnormal	0.1216167792	1.357979152	0.947508623	1.946269758	245
Computerised tomogram abnormal	0.0371360612	1.267359474	1.024090421	1.568416228	737
Computerised tomogram head	1.5357045e-6	1.484487915	1.273845163	1.729962505	1278
Computerised tomogram head abnormal	2.015144e-23	3.130915325	2.558014584	3.832124661	473
Computerised tomogram head normal	0.0038181053	1.436649863	1.141938964	1.807419567	580
Computerised tomogram neck	0.0551987919	1.461657516	1.017891264	2.098890884	230
Computerised tomogram normal	3.9170897e-8	1.606837791	1.370048127	1.884552547	1115
Computerised tomogram pelvis	0.6513301576	1.18923757	0.685935811	2.061834323	115
Computerised tomogram thorax	0.0027005011	1.4096604	1.142153539	1.739820763	700
Computerised tomogram thorax abnormal	2.820156e-14	2.284245637	1.879092288	2.776754586	596
Computerised tomogram thorax normal	0.0102073465	1.846164152	1.211950434	2.812261939	145
Condition aggravated	0.9458280043	1.003707005	0.918552499	1.096755767	5106
Confusional state	0.0000649161	1.257210731	1.127794063	1.401478224	2862
Conjunctivitis	0.765351449	0.907408734	0.493692581	1.667820506	116
Constipation	1	1.0087299	0.75101458	1.354881833	457
Contusion	2.84178e-23	1.864722497	1.663033306	2.090872129	1965
Coordination abnormal	0.0414395235	1.616219106	1.066086001	2.450237782	162
Cough	7.1728183e-7	0.8319576	0.772136664	0.896413137	8384
COVID-19	6.094611e-14	0.703446424	0.638723894	0.774727352	5749
COVID-19 pneumonia	0.6076809698	0.922813054	0.685914912	1.241529986	485
C-reactive protein	0.293501354	0.835853905	0.594723072	1.174751382	399
C-reactive protein increased	0.0001379185	0.583052886	0.43166923	0.787525828	694
C-reactive protein normal	0.0572224569	0.666540787	0.429563412	1.034251542	289
Crying	0.0014132493	1.599650266	1.22284838	2.092557846	393
CSF protein increased	1.2087891e-6	3.103632	2.061375835	4.67286529	115
Culture	0.647313496	0.869720625	0.460572252	1.642335076	110
Culture urine	0.062908263	1.492939397	1.008864064	2.209284802	193
Culture urine negative	0.6474320236	0.861151327	0.456169398	1.625671541	111
Cyanosis	0.1094232606	1.330037642	0.954557745	1.85321437	293
Deafness	0.1881456997	0.848099817	0.66018795	1.08949777	729
Deafness neurosensory	0.0028187435	0.379510669	0.182553071	0.788966996	171
Deafness unilateral	0.0002170109	0.534515835	0.372808559	0.76636432	521
Death	2.384712e-12	0.664969795	0.589265105	0.750400498	3842
Decreased appetite	0.0039631555	1.120518028	1.038385028	1.20914749	6370
Deep vein thrombosis	3.994084e-53	2.900679491	2.563871179	3.281733333	1318
Dehydration	7.5225643e-9	1.579469607	1.363901836	1.829108353	1332
Delirium	0.5004922009	1.155754191	0.809460777	1.650194534	282
Depressed level of consciousness	0.429326109	0.830192058	0.51478847	1.338838945	203
Depressed mood	0.1791067825	0.695835329	0.399333563	1.212487128	174
Depression	0.1172307054	1.269556958	0.959531953	1.679751118	426
Dermatitis	0.0015479861	0.361908084	0.174214763	0.751816085	179
Dermatitis allergic	0.0010229159	0.306231322	0.130757485	0.717187415	154
Device connection issue	0.0308973664	0.438115505	0.185862912	1.03272457	109
Diabetes mellitus	0.3581202479	1.3371349	0.782055766	2.286192137	111
Diarrhoea	0.3894966001	0.975029891	0.920327852	1.032983286	12372
Diarrhoea haemorrhagic	0.5179381542	1.284381839	0.72407131	2.278279343	100
Differential white blood cell count	0.1096281322	1.279888136	0.962282111	1.702321619	408
Differential white blood cell count normal	0.0060245595	1.820212734	1.23015385	2.69330084	169
Diplopia	0.939941094	1.024099034	0.764514339	1.371823625	460
Discomfort	0.6901240743	1.031505403	0.896440525	1.186920232	1990
Disease recurrence	0.0000107583	0.039827485	0.00247458	0.641009209	104
Disorientation	0.0002717732	1.354851834	1.1580469	1.585102894	1296
Disturbance in attention	0.0531003405	1.194018162	1.004691687	1.419021764	1175
Diverticulitis	0.224738099	1.423410225	0.844413938	2.399411681	112
Dizziness	2.536891e-64	1.287800341	1.251710494	1.324930746	42621
Dizziness postural	0.0690519874	1.320556262	0.999783742	1.74424605	419
Drooling	1	0.993463951	0.576286214	1.712639653	135
Drug ineffective	2.148661e-17	0.051691014	0.014906792	0.179244531	404
Dry eye	0.0505817144	0.631976828	0.388710953	1.027485096	247
Dry mouth	0.1311743905	0.870874428	0.724545267	1.046756227	1324
Dry skin	0.0320937358	0.696171879	0.491859224	0.985353657	446
Dry throat	0.0006090367	0.580320504	0.414884934	0.811723587	559
Dysarthria	0.0282564546	1.260140298	1.035220106	1.533928448	870
Dysgeusia	0.0000239969	0.748518472	0.650855065	0.860836664	2598
Dyskinesia	0.0065989494	1.394421732	1.10892403	1.753422158	595
Dysmenorrhoea	0.5251506632	1.085215398	0.852397572	1.381623432	645
Dyspepsia	0.0380527312	1.248556584	1.020345691	1.527809208	831
Dysphagia	9.988652e-25	0.481372332	0.411905279	0.562554874	3060
Dysphonia	0.000019669	0.609806478	0.477957251	0.778027617	1017
Dyspnoea	0.0000365436	1.099725613	1.051893018	1.149733293	19117
Dyspnoea exertional	0.0079564023	1.500903502	1.136121412	1.982808613	382
Dysstasia	0.0005359565	1.337506236	1.14238675	1.565952102	1296
Dysuria	0.3751423509	1.189259186	0.828016074	1.708103811	267
Ear congestion	0.2360872392	1.371525193	0.8690949	2.164414215	151
Ear discomfort	0.0665278786	0.835656253	0.688944753	1.01361012	1243
Ear infection	0.0889810398	1.558545761	0.972436778	2.497915488	129
Ear pain	1	1.001916672	0.865920718	1.159271279	1884
Ear pruritus	0.0014871853	0.343527107	0.156768634	0.752770948	163
Ear swelling	0.5520841323	0.88631227	0.58919635	1.333255783	264
Eating disorder	0.6552084021	1.166255449	0.67312748	2.020645142	117
Echocardiogram	0.8700472297	0.986533412	0.839651235	1.159110035	1561
Echocardiogram abnormal	0.174762058	0.803633187	0.582071958	1.109529999	459
Echocardiogram normal	1	1.006437953	0.777234505	1.30323261	597
Eczema	0.2872342567	0.747979342	0.444799799	1.257808788	187
Ejection fraction decreased	0.1254793716	0.644637366	0.353799996	1.174554378	159
Electric shock sensation	0.3152009419	1.231271039	0.856582633	1.769856537	259
Electrocardiogram	0.0003042612	1.167037431	1.075332812	1.266562641	5341
Electrocardiogram abnormal	0.7166679822	0.958848525	0.779930881	1.178810221	972
Electrocardiogram ambulatory	0.6564803068	0.891126138	0.565089736	1.405273788	211
Electrocardiogram normal	0.3510095727	1.063172247	0.940055972	1.202412687	2529
Electrocardiogram ST segment elevation	0.0647399824	0.6124012	0.352357184	1.06436096	196
Electroencephalogram	0.837266946	1.04771982	0.704690137	1.557729794	245
Electroencephalogram normal	0.4944499272	0.822570417	0.460031674	1.470816316	138
Electromyogram	0.1291019857	0.615411514	0.318389779	1.189521012	137
Emotional distress	0.0235283578	1.632905097	1.107582051	2.407387383	185
Encephalopathy	0.0235167357	0.41060842	0.174428273	0.966582261	116
Endotracheal intubation	0.2409773467	1.183698121	0.904194367	1.549601826	485
Eosinophil count normal	0.2385660741	1.407575065	0.848105234	2.336110523	120
Eosinophil percentage	0.5736000215	1.189239845	0.709961253	1.992068446	131
Epistaxis	8.508112e-11	1.715875094	1.472649603	1.999272149	1161
Eructation	0.6324149892	0.880226567	0.537793472	1.440699542	182
Erythema	1.42537e-172	0.36690539	0.337962372	0.398327082	14046
Erythema multiforme	0.0001986818	0.174141304	0.049766614	0.609348147	121
Euphoric mood	0.1258571252	1.490481613	0.931482963	2.384944787	134
Expired product administered	0.0000930182	1.624858212	1.293813848	2.040605929	541
Exposure during pregnancy	0.0047840222	0.770447613	0.639725437	0.927881696	1433
Exposure to SARS-CoV-2	0.0129158531	0.605123719	0.394430268	0.928363628	331
Extra dose administered	0.014567285	1.299609822	1.062480497	1.589662768	810
Extrasystoles	0.1160426766	0.609088563	0.325491123	1.139781858	153
Eye disorder	1	1.027467091	0.675271664	1.563353951	222
Eye haemorrhage	0.0769512953	1.478272616	0.992463275	2.201884927	188
Eye irritation	0.3972505286	0.888409558	0.679986471	1.16071654	616
Eye movement disorder	2.695097e-14	2.492596624	2.011296032	3.089071839	470
Eye pain	2.25288e-10	1.578791309	1.381743051	1.803940317	1615
Eye pruritus	0.0000638179	0.591713612	0.448383226	0.780861054	805
Eye swelling	0.0000280694	0.691427285	0.576702324	0.828974794	1648
Eyelid function disorder	0.227987502	0.670681317	0.333433534	1.349034766	113
Eyelid ptosis	0.1151322938	0.613363311	0.327726384	1.147953202	152
Face injury	0.0127176652	1.795622159	1.189130309	2.711442904	154
Facial discomfort	0.1008756194	1.451145204	0.974788281	2.16028695	191
Facial pain	0.3079704437	0.881223883	0.688160254	1.128451588	725
Facial paralysis	0.0005412416	0.735240232	0.613846974	0.880639999	1582
Facial paresis	0.4515826155	0.852582922	0.575826499	1.262355309	295
Faeces discoloured	0.2814746604	0.717076298	0.39260678	1.309703356	144
Fall	4.852161e-21	1.586835441	1.448872597	1.73793522	3466
Fatigue	3.8217884e-9	1.081891976	1.054205358	1.110305727	58641
Fear	0.2333681115	0.753048967	0.467896258	1.211983931	222
Fear of injection	7.8052234e-8	2.699570629	1.946035876	3.744885524	193
Feeding disorder	0.3962834548	1.129873374	0.867486682	1.471623564	522
Feeling abnormal	3.7035611e-8	1.183068256	1.115863911	1.254320069	10397
Feeling cold	1.401673e-53	1.916774521	1.774484359	2.070474471	4268
Feeling drunk	0.4760036573	1.203886444	0.781109117	1.85549309	185
Feeling hot	0.0000710604	1.161558107	1.080399296	1.24881351	6851
Feeling jittery	0.6342227846	0.924931	0.671134852	1.274702622	414
Feeling of body temperature change	6.3750268e-6	1.618913167	1.329644551	1.971113136	727
Fibrin D dimer	1.603676e-37	3.461206896	2.916343612	4.107867512	631
Fibrin D dimer increased	1.736291e-19	2.502842601	2.088314078	2.999654675	659
Fibrin D dimer normal	7.264782e-14	3.175362372	2.418012508	4.169923092	258
Fibromyalgia	0.6633618305	1.178377229	0.69225834	2.005859394	124
Flank pain	0.5367281857	1.116562914	0.80099665	1.556451877	333
Flatulence	0.8152078342	0.958442611	0.702747659	1.30717225	430
Fluid retention	0.0009066295	2.14725178	1.422452425	3.241366901	138
Flushing	3.702973e-14	0.710346653	0.647444636	0.77935987	6180
Formication	0.2432549172	1.340701498	0.850179475	2.114236535	154
Frequent bowel movements	0.3264043764	1.333406161	0.816180097	2.178406451	133
Full blood count	6.7300332e-6	1.270608573	1.148988649	1.40510191	3312
Full blood count abnormal	0.8287498747	1.069410952	0.708051142	1.615193758	223
Full blood count normal	0.0564955615	1.162101602	1.000117304	1.350321735	1587
Gait disturbance	0.0023343085	1.180608035	1.064398306	1.309505402	3297
Gait inability	0.2913677216	1.120403025	0.919348078	1.365427272	939
Gastrointestinal disorder	0.7500888595	1.078743642	0.719717191	1.616868208	230
Gastrointestinal haemorrhage	0.0092318246	0.405291813	0.1844397	0.890597055	139
Gastrointestinal pain	0.0425208841	1.541688697	1.060302708	2.241627811	207
Gastrooesophageal reflux disease	0.3724901374	1.172717438	0.843936274	1.629585351	327
Gaze palsy	2.230541e-19	4.46906352	3.339063435	5.981476284	198
General physical health deterioration	0.1977323085	0.73859985	0.459092379	1.188278797	226
Generalised tonic-clonic seizure	0.1554546378	1.347006321	0.91880128	1.974775252	218
Gingival bleeding	0.0566233318	0.526062433	0.263014545	1.052191558	142
Gingival pain	0.5440417743	0.855780303	0.51557037	1.420484905	176
Gingival swelling	0.5327164893	0.819504736	0.420820451	1.595901554	105
Glomerular filtration rate	0.4139948302	1.257205168	0.771031574	2.049935292	140
Glomerular filtration rate decreased	0.6047988649	0.847045892	0.493467225	1.453970409	156
Glomerular filtration rate normal	0.0787603941	1.68422899	1.00756851	2.815319516	103
Glossodynia	0.001612932	0.500770923	0.313225342	0.800610564	325
Glycosylated haemoglobin	0.9044574528	1.056683297	0.667351314	1.673151108	181
Gout	0.0101418652	0.476303455	0.255724434	0.887146285	193
Grip strength decreased	0.0213312852	0.544182827	0.313768778	0.943799926	219
Groin pain	0.0060410007	1.673542246	1.189027766	2.355490536	235
Guillain-Barre syndrome	1.7478715e-7	2.221490538	1.691394795	2.917722241	310
Haematemesis	0.0284202097	1.763426463	1.107279367	2.808390531	122
Haematochezia	0.0862741857	1.362286882	0.977161971	1.899199524	287
Haematocrit decreased	0.2646460698	0.797799654	0.535527888	1.188517539	302
Haematocrit normal	0.0134517614	1.496538342	1.11233147	2.013452887	337
Haematoma	0.1340418325	1.547841115	0.942316606	2.542470442	117
Haematuria	0.2597598096	0.73690581	0.422369938	1.285674295	165
Haemoglobin	0.8890448124	1.079760459	0.63608165	1.832913508	134
Haemoglobin decreased	0.8453692717	0.968307489	0.748182826	1.253195558	618
Haemoglobin normal	0.0136865787	1.444338229	1.101706758	1.893528297	415
Haemoptysis	0.0033498601	1.782259512	1.246552211	2.548187666	206
Haemorrhage	0.2034363577	0.804847211	0.572991425	1.130521341	413
Hallucination	0.1633282997	1.212056507	0.940633381	1.561799748	538
Head discomfort	0.0006447194	1.308935063	1.127750007	1.519229429	1475
Head injury	8.583708e-19	2.10918527	1.811031321	2.456424941	1026
Headache	7.20614e-160	1.359146477	1.330108253	1.388818648	73397
Heart rate	0.8872151884	1.01812402	0.847048196	1.223751524	1169
Heart rate abnormal	0.2296341125	0.720608122	0.421379361	1.232324396	181
Heart rate decreased	0.0025691758	1.447616373	1.152040055	1.819028041	583
Heart rate increased	0.1288072027	1.059147183	0.984799373	1.13910791	7279
Heart rate irregular	0.057245489	0.780552846	0.598371	1.018202326	693
Heavy menstrual bleeding	0.0786625294	1.157927422	0.987813156	1.357337576	1420
Hemiparesis	2.5600401e-6	1.827765112	1.446226489	2.309959974	474
Hemiplegia	0.2030206215	1.442973494	0.892164812	2.333842891	131
Hepatic enzyme increased	0.8878163642	0.96464427	0.549072936	1.694744918	129
Herpes simplex	0.1291019857	0.615411514	0.318389779	1.189521012	137
Herpes zoster	2.155325e-22	0.530766029	0.461381505	0.610584895	3474
HIV test negative	0.1557067093	1.534746156	0.907759366	2.594790924	105
Hot flush	0.0000676554	1.29120822	1.144030342	1.457320322	2260
Human chorionic gonadotropin	1	1.035394144	0.575177098	1.86384513	112
Hyperacusis	0.1028488201	1.313068683	0.969962408	1.777542463	355
Hyperaesthesia	0.0002114443	1.744601227	1.325259282	2.296632427	354
Hyperglycaemia	1	1.005380542	0.559031079	1.808110623	115
Hyperhidrosis	6.93838e-135	1.821888492	1.742431837	1.90496845	13344
Hypersensitivity	8.7796401e-7	0.639673465	0.529341922	0.773001579	1617
Hypersomnia	0.149847911	0.871865526	0.723741643	1.05030504	1291
Hypertension	0.1143934099	0.91334552	0.816158475	1.022105467	3412
Hyperventilation	0.2108105501	1.214763368	0.914202687	1.614138814	427
Hypoacusis	0.2012764601	1.164310753	0.929672279	1.458169251	704
Hypoaesthesia	0.1330203445	1.046512608	0.987097263	1.109504281	11424
Hypoaesthesia oral	8.600393e-20	0.540950848	0.468048868	0.625207836	3200
Hypoglycaemia	0.3023479817	0.722205156	0.372177317	1.401429546	118
Hypokalaemia	0.2848481414	0.677099809	0.336540632	1.362284693	112
Hypokinesia	0.6437304311	1.096575107	0.772749488	1.556101923	304
Hyponatraemia	0.0150792018	0.460940889	0.231045336	0.919587934	161
Hypophagia	0.9044574528	1.056683297	0.667351314	1.673151108	181
Hypopnoea	0.11252198	1.331368682	0.959340266	1.847668266	300
Hypotension	3.165964e-15	1.634185676	1.456262593	1.833847025	2112
Hypoxia	0.3895720071	0.888840844	0.677184365	1.16665134	595
Illness	0.3394215086	0.884473428	0.691884154	1.130670849	733
Immediate post-injection reaction	2.149256e-17	1.522064746	1.388055388	1.669011995	3473
Immune thrombocytopenia	0.6533582187	1.11755931	0.73300259	1.703866848	206
Immunisation	0.0062110905	0.529259804	0.321768068	0.870552326	275
Immunoglobulin therapy	1.5844592e-6	2.139978238	1.609407192	2.84546191	290
Impaired driving ability	0.1975427621	1.202616776	0.92623146	1.561474828	510
Impaired work ability	0.0380965189	0.889210229	0.794970647	0.994621416	3516
Inappropriate schedule of product administration	6.556266e-63	0.205513405	0.161120766	0.262137283	2755
Incoherent	0.0146035418	1.740997445	1.154240155	2.62603245	158
Incomplete course of vaccination	2.1720823e-8	0.066945053	0.013424858	0.333831472	187
Incontinence	0.3687764151	0.772362227	0.442211138	1.349001322	158
Incorrect dose administered	8.1200762e-6	0.675872493	0.563816592	0.810198979	1683
Incorrect product formulation administered	0.4067585672	0.851858302	0.579355895	1.252533326	306
Incorrect route of product administration	0.0005667873	0.506840799	0.331148705	0.775746944	391
Induration	1.889991e-20	0.337311178	0.256624628	0.443366764	1372
Infection	0.5638324642	0.872530468	0.54044508	1.408671198	194
Inflammation	0.8158912338	0.97548415	0.811326573	1.172856109	1205
Influenza	0.0000610558	1.686183789	1.326919129	2.14271971	477
Influenza A virus test negative	0.1463004152	0.727350775	0.472718444	1.119142179	279
Influenza B virus test	0.4431816839	0.856678179	0.57431264	1.277871063	283
Influenza like illness	2.029587e-28	1.594216157	1.474222156	1.723977044	4675
Influenza virus test	0.8202082035	0.935078162	0.592318227	1.476184809	202
Influenza virus test negative	0.0000290635	0.51018928	0.359920649	0.723195799	579
Injected limb mobility decreased	4.869225e-11	0.394834849	0.28693505	0.543309568	871
Injection site bruising	0.0512856	0.838924802	0.702095608	1.002420204	1457
Injection site cellulitis	0.0000484891	0.375179321	0.217466741	0.647269197	312
Injection site discolouration	6.3304466e-6	0.367026338	0.220679083	0.610426378	366
Injection site discomfort	0.2183217941	0.818934912	0.590592284	1.135562398	440
Injection site erythema	0	0.156884118	0.142335699	0.17291956	22117
Injection site haemorrhage	0.001035676	1.718515801	1.273071235	2.319820348	300
Injection site hypersensitivity	0.0022034235	0.26365796	0.090968548	0.764170935	113
Injection site hypoaesthesia	0.0966785903	0.762121123	0.547870872	1.060156024	458
Injection site induration	7.41133e-109	0.182393069	0.148910388	0.223404371	4442
Injection site inflammation	6.641902e-14	0.296194824	0.201043854	0.436379287	770
Injection site irritation	4.0529797e-6	0.237814437	0.109048605	0.518628427	233
Injection site mass	5.960827e-15	0.512498555	0.425690814	0.617008309	2041
Injection site nodule	0.0005159252	0.633205106	0.481944642	0.831939337	784
Injection site oedema	0.0000292801	0.214651903	0.084201554	0.547204146	178
Injection site pain	9.947524e-60	0.710372188	0.680410849	0.74165285	28830
Injection site paraesthesia	0.0002196035	0.505945637	0.339215724	0.754625951	444
Injection site pruritus	0	0.096787612	0.083769355	0.111828984	16060
Injection site rash	5.26393e-295	0.09600459	0.079013201	0.116649891	8938
Injection site reaction	2.087126e-88	0.172337396	0.136122866	0.218186546	3468
Injection site swelling	0	0.247285451	0.226508961	0.269967661	17706
Injection site urticaria	2.880332e-36	0.120877173	0.074346498	0.196529647	1151
Injection site vesicles	0.110930781	0.675973256	0.415276604	1.10032648	232
Injection site warmth	0	0.151345338	0.131828105	0.173752111	11430
Insomnia	7.277971e-22	1.603715706	1.463932304	1.756846309	3423
Intensive care	0.0010337098	1.392342223	1.152458576	1.682157524	875
Interchange of vaccine products	0.0008078151	1.259641414	1.105367991	1.43544639	1974
Intermenstrual bleeding	0.1989867991	1.216021106	0.924225418	1.599942287	458
International normalised ratio	0.000818492	1.862580252	1.330235765	2.607962653	226
International normalised ratio increased	0.0018726978	1.939594267	1.324035107	2.841333966	171
International normalised ratio normal	6.4896144e-9	2.75823286	2.024591256	3.757720717	214
Investigation	1.5785046e-9	0.216325159	0.113595445	0.411958193	374
Irritability	0.1563422712	1.279668469	0.933297518	1.754586676	333
Ischaemic stroke	0.0225619638	1.654183122	1.121549855	2.439768316	183
Joint injury	0.6317010201	1.175796759	0.650310436	2.12590471	100
Joint range of motion decreased	6.3172311e-9	0.449971557	0.331636361	0.610531371	847
Joint stiffness	0.7536998349	0.957550122	0.745653295	1.229662959	663
Joint swelling	0.7069506947	1.033964457	0.879660314	1.215335603	1497
Laboratory test	2.238313e-17	1.548179599	1.40657717	1.704037376	3168
Laboratory test abnormal	0.3220878453	1.258662904	0.848824623	1.866383541	216
Laboratory test normal	0.0066065978	1.308313432	1.087744807	1.573608098	960
Lacrimation increased	0.4897250709	0.912531025	0.707023478	1.177772588	662
Lethargy	0.0025728202	1.163482491	1.056884405	1.280832133	3878
Leukocytosis	0.5797724488	0.835785607	0.467226336	1.495073218	136
Limb discomfort	0.1211232698	1.108067522	0.97595526	1.258063441	2302
Limb injury	0.0049554363	0.417425421	0.209591924	0.831348743	177
Limb mass	0.6633618305	1.178377229	0.69225834	2.005859394	124
Lip blister	0.2313305852	0.706491126	0.386947723	1.2899151	146
Lip pain	0.130726327	0.605979045	0.313618819	1.170881914	139
Lip pruritus	0.012112048	0.53053464	0.311995832	0.902149887	241
Lip swelling	7.328016e-19	0.546862669	0.472610383	0.632780807	3119
Lipase	0.1064291985	1.516687851	0.967760896	2.376973533	145
Lipids	0.8890448124	1.079760459	0.63608165	1.832913508	134
Livedo reticularis	0.1153628558	0.592101788	0.295269016	1.187339368	127
Liver function test	0.8109179676	0.941914822	0.582370737	1.523434259	181
Liver function test increased	0.6687091178	1.146951352	0.674389936	1.950648036	127
Liver function test normal	1	0.993463951	0.576286214	1.712639653	135
Local reaction	5.6643136e-7	0.195218646	0.08381517	0.454694771	239
Loss of consciousness	6.53579e-103	2.126468568	1.995665899	2.265844485	5932
Loss of personal independence in daily activities	0.1129804363	0.892749025	0.77515536	1.028182044	2203
Lumbar puncture	0.0275568008	1.458099642	1.067702167	1.991243095	311
Lumbar puncture abnormal	0.000048879	2.775131933	1.78786738	4.307566285	105
Lung disorder	0.5343798676	0.794794328	0.408499427	1.546386561	108
Lung infiltration	0.5649572595	0.857945927	0.531613322	1.384598888	197
Lung opacity	0.4141975937	0.851183845	0.582732315	1.243304894	317
Lymph node pain	1.342649e-47	0.269135757	0.215845369	0.335583088	2598
Lymphadenitis	0.0470722165	0.505517032	0.241884939	1.056483596	130
Lymphadenopathy	1.7489e-194	0.274394758	0.246923605	0.304922176	11141
Lymphocyte count decreased	0.0796325152	0.535894155	0.25609549	1.12138853	123
Lymphocyte count normal	0.1340418325	1.547841115	0.942316606	2.542470442	117
Lymphocyte percentage decreased	1	1.028879526	0.616915229	1.715945771	149
Lymphoedema	0.0240696292	0.380292516	0.14783612	0.978261589	102
Magnetic resonance imaging	0.000115938	1.285793247	1.136230155	1.455043475	2171
Magnetic resonance imaging abnormal	0.2335559001	1.226977737	0.90179332	1.669422842	361
Magnetic resonance imaging head	0.0000197134	1.589697758	1.300448822	1.943282134	707
Magnetic resonance imaging head abnormal	1.544957e-23	2.895016796	2.398735306	3.493975442	567
Magnetic resonance imaging head normal	0.0188861306	1.392895078	1.072165864	1.809567684	456
Magnetic resonance imaging heart	0.0372277835	0.563960974	0.318021494	1.000095861	196
Magnetic resonance imaging neck	0.6187348515	1.149198347	0.724141059	1.823756332	168
Magnetic resonance imaging normal	0.0143696819	1.383081442	1.085749285	1.761837932	536
Magnetic resonance imaging spinal	0.5534534447	1.234763373	0.724241419	2.105155198	119
Magnetic resonance imaging spinal abnormal	0.0000750507	2.518978598	1.668569775	3.802809611	126
Malaise	0.0148103181	0.923171927	0.865214034	0.985012233	10227
Mammogram	0.0311610299	0.50854558	0.2641429	0.979085971	164
Mass	0.0279853542	0.669993741	0.460414172	0.974973492	395
Mastication disorder	0.5358224451	0.786885359	0.404551223	1.530556659	109
Mean cell haemoglobin concentration normal	0.0156658316	1.687160527	1.143175386	2.49000344	180
Mean cell haemoglobin normal	0.096417609	1.494222339	0.971926727	2.297190042	160
Mean cell volume normal	0.1082853077	1.383951194	0.954680906	2.006241977	227
Mean platelet volume normal	0.3243846776	1.345052601	0.823065398	2.198083535	132
Mechanical ventilation	0.0348564815	1.515554432	1.065056101	2.156604929	236
Medication error	0.2643916469	0.646969645	0.307753672	1.36008035	103
Memory impairment	0.801487795	1.039701897	0.815792712	1.32506704	661
Menstrual disorder	0.2974352606	1.124135505	0.91548463	1.380340632	869
Menstruation delayed	0.3044360675	1.189271703	0.868660384	1.628216516	355
Menstruation irregular	0.135755248	1.153401632	0.964920729	1.378699083	1129
Mental impairment	0.3253390607	1.182309533	0.875172133	1.597235308	389
Mental status changes	0.8274933215	0.966650777	0.724332822	1.290033664	494
Metabolic function test	0.0540299174	1.120325314	1.000697066	1.254254511	2887
Metabolic function test normal	0.0708638388	0.762809074	0.563052636	1.033433903	541
Micturition urgency	0.5399705071	1.23803038	0.713073359	2.149455175	111
Migraine	1.403609e-29	1.606363083	1.485996889	1.736478974	4695
Migraine with aura	0.5333742648	0.802863886	0.412525468	1.562546971	107
Mobility decreased	0.1843399048	0.940208899	0.857631328	1.030737504	4999
Monocyte count increased	0.0834288125	1.64616494	0.98576047	2.749003527	105
Monocyte count normal	0.0769244392	1.703928805	1.018838759	2.849688772	102
Monocyte percentage	0.5013488072	1.217448128	0.74740732	1.983095302	144
Monoplegia	0.2268589717	1.370754315	0.859125482	2.187069795	144
Motion sickness	0.3347592689	1.379529527	0.791348964	2.404883058	101
Motor dysfunction	0.0973838126	1.536359204	0.969794066	2.433918382	137
Mouth swelling	0.0006408923	0.562024785	0.391776256	0.80625575	497
Mouth ulceration	1	1.017736731	0.635941475	1.628747445	178
Movement disorder	0.8189763799	0.972834118	0.77547561	1.220420358	797
Muscle contractions involuntary	0.1050720602	1.52907008	0.975386111	2.397056184	144
Muscle fatigue	0.0563139957	1.390077005	1.015545213	1.90273565	317
Muscle rigidity	0.1178895893	1.544440159	0.963960222	2.474474933	130
Muscle spasms	3.247589e-48	1.906074569	1.758193451	2.066393922	3905
Muscle strain	0.7760709064	1.126915639	0.662981655	1.915496228	129
Muscle swelling	0.462970961	0.791007164	0.420032209	1.489629412	120
Muscle tightness	0.0066162757	1.273237437	1.077153784	1.505015898	1194
Muscle twitching	0.0123585719	1.275409866	1.062932528	1.530360849	1004
Muscular weakness	0.3929171632	1.048671209	0.943154544	1.165992691	3445
Musculoskeletal chest pain	0.198685899	1.189302434	0.928222362	1.523816208	571
Musculoskeletal discomfort	0.3607066384	1.132073602	0.887212966	1.444512975	613
Musculoskeletal pain	0.0014723742	1.8638994	1.308062757	2.655928359	204
Musculoskeletal stiffness	0.4305991684	0.957458742	0.859117907	1.067056378	3542
Myalgia	8.303976e-10	1.136952503	1.092047984	1.183703476	22778
Mydriasis	0.0476021413	1.612354326	1.046065433	2.485204453	150
Myelitis transverse	0.1529157339	1.552089042	0.917593554	2.625324014	104
Myocardial infarction	0.215822953	0.839083506	0.638219019	1.103165385	616
Myocarditis	1.390015e-15	0.21538106	0.132113216	0.351130662	653
Nasal congestion	0.0004027182	0.775166343	0.669680077	0.89726853	2305
Nasal discomfort	0.4194526397	0.797355228	0.446287319	1.424587553	142
Nasopharyngitis	0.0030488403	1.276991244	1.093117914	1.491793902	1379
Nausea	4.919831e-38	1.214507537	1.179942944	1.250084646	43034
Neck pain	0.1695259453	1.059492212	0.977048252	1.148892846	5868
Needle issue	0.2175787762	0.704561555	0.404232916	1.228022173	172
Nephrolithiasis	0.2803194412	1.380040614	0.806190758	2.362359127	108
Nervousness	0.8913192421	0.986520116	0.824441636	1.1804619	1259
Neuralgia	0.9197004723	1.01276038	0.831960325	1.232851563	1027
Neurological examination	0.4947036812	0.816118295	0.456516813	1.458980378	139
Neurological symptom	0.0076915272	1.583359208	1.157121975	2.166605106	290
Neuropathy peripheral	0.0002031779	0.511163177	0.345293433	0.756712317	457
Neutrophil count increased	0.1425430738	0.635669727	0.339379591	1.190631411	147
Neutrophil count normal	0.3615985663	1.323419741	0.774328898	2.261880984	112
Neutrophil percentage increased	1	1.013691648	0.608061105	1.689913644	151
Night sweats	0.010169654	1.219718881	1.054261886	1.411142876	1623
Nightmare	0.6852985338	1.093888151	0.745173392	1.605789067	253
No adverse event	0.0436410984	0.870930778	0.759446696	0.998780328	2390
Nodule	0.9041226982	1.018679089	0.805806625	1.287786739	719
Ocular discomfort	0.0004282634	1.665171391	1.277092665	2.171178206	392
Ocular hyperaemia	0.4389996661	0.90684099	0.711595015	1.155658154	737
Odynophagia	0.0186095865	0.483659822	0.251449083	0.930314881	172
Oedema	0.6115676394	0.888660792	0.585873814	1.3479319	253
Oedema peripheral	0.096189655	0.823225614	0.650839795	1.041270703	849
Off label use	0.000033773	0.33042182	0.178322002	0.612255237	274
Oligomenorrhoea	0.3026695765	1.271515927	0.844838287	1.913683103	199
Ophthalmological examination	0.9176415879	0.967083621	0.6417439	1.457358192	244
Oral discomfort	0.0000401498	0.440326454	0.282390984	0.686591985	407
Oral herpes	0.1431370054	0.826530769	0.638614941	1.069741825	702
Oral mucosal blistering	1	0.986798921	0.617090289	1.578005889	183
Oral pain	0.1266413329	0.741473139	0.498331992	1.103245275	323
Oral pruritus	0.0000339539	0.413213686	0.255678041	0.667814683	369
Oropharyngeal discomfort	5.2829205e-9	0.459899323	0.343375305	0.615965633	906
Oropharyngeal pain	5.3191992e-7	0.790086631	0.718415198	0.868908239	5377
Orthostatic hypotension	0.4251240203	0.74875599	0.371124142	1.510641503	102
Oxygen saturation	0.1344854067	1.223055048	0.955786848	1.565059881	565
Oxygen saturation decreased	0.0005927308	0.624072452	0.468838127	0.830705532	723
Pain	8.364956e-45	1.209436331	1.178458814	1.241228136	53949
Pain assessment	1.240298e-8	3.706327542	2.48149503	5.535720878	111
Pain in extremity	0.0016562145	0.945093505	0.912235938	0.97913456	34197
Pain in jaw	0.9614696474	0.995277679	0.823234545	1.203275136	1118
Pain of skin	0.4647572599	0.930517839	0.764387272	1.132754928	1098
Painful respiration	0.3634928864	1.184979514	0.849057019	1.65380701	316
Pallor	3.206195e-48	2.029504183	1.85822846	2.216566647	3149
Palpitations	6.2202693e-6	0.832264126	0.767211537	0.902832585	7041
Panic attack	0.0146363112	1.356833636	1.078055391	1.707702156	602
Panic reaction	0.3687764151	0.772362227	0.442211138	1.349001322	158
Paraesthesia	0.0000919253	0.891417264	0.840748032	0.945140171	12927
Paraesthesia oral	7.242075e-52	0.407799236	0.356839719	0.466036173	4840
Paralysis	0.1171919117	0.695244348	0.432636099	1.117254674	239
Paranasal sinus discomfort	0.0110847979	1.440749124	1.108288016	1.872940975	443
Parosmia	1	0.996309491	0.763084664	1.300815818	565
Pelvic pain	0.1766821841	1.373465198	0.895751958	2.105947558	172
Periarthritis	0.3028908621	0.709249779	0.365674541	1.375636509	120
Pericardial effusion	0.3088412268	0.781100738	0.478501319	1.275060984	203
Pericarditis	0.0002211062	0.520773239	0.356675845	0.760367629	483
Periorbital swelling	0.0030693112	0.596632749	0.413173195	0.861553075	455
Peripheral coldness	0.4196471584	1.085871713	0.896623928	1.315063473	1026
Peripheral swelling	7.25483e-14	0.758390278	0.703407695	0.817670631	8892
Petechiae	0.0138703208	1.418744423	1.089477501	1.847523915	442
Pharyngeal erythema	0.0126934146	0.355058043	0.138215673	0.912097817	109
Pharyngeal hypoaesthesia	0.0000478842	0.396350785	0.23810655	0.659763222	340
Pharyngeal paraesthesia	3.1275813e-7	0.476401406	0.347075808	0.653915641	747
Pharyngeal swelling	5.715409e-13	0.60557178	0.522897027	0.701318162	2821
Photophobia	2.0621458e-7	1.588681712	1.347896914	1.872479679	1057
Photopsia	0.8054597214	1.071484794	0.668622887	1.717081014	170
Photosensitivity reaction	0.0088377682	1.870406207	1.217249239	2.874037021	138
Physical examination	0.0036539574	1.638619845	1.208095361	2.222568751	300
Pityriasis rosea	0.1130465901	0.554952448	0.250855852	1.227686008	103
Platelet count	2.29167e-15	3.504826234	2.653394336	4.62946904	237
Platelet count decreased	7.375475e-11	1.839887873	1.550661332	2.183060425	886
Platelet count increased	0.0061309793	1.970688017	1.268700797	3.061093105	127
Platelet count normal	6.602851e-33	3.29214629	2.759905509	3.927028355	608
Pleural effusion	0.2569240442	0.793523351	0.52860122	1.191218038	292
Pleuritic pain	0.0604933622	1.633123225	1.01716048	2.622095059	124
Pneumonia	0.2954723635	0.897639326	0.732115724	1.100586059	1052
Pollakiuria	0.1481085524	1.265407003	0.932501618	1.717160433	359
Polymenorrhoea	0.2521339087	0.756752924	0.457161564	1.252675274	197
Polymerase chain reaction	0.8901986825	1.06198509	0.625923302	1.801837908	136
Poor quality product administered	1.846608e-17	6.131945983	4.215340681	8.919981654	111
Poor quality sleep	0.0503811446	1.437821615	1.030010698	2.007096626	274
Post-acute COVID-19 syndrome	0.000021081	0.208671988	0.08188264	0.531785472	183
Postmenopausal haemorrhage	0.4336654813	1.22514848	0.761581578	1.970883804	151
Posture abnormal	5.2403012e-7	2.637038342	1.882249516	3.694500201	184
Pregnancy	0.1667008258	0.597437417	0.28477619	1.253375387	111
Pregnancy test	0.0283214792	1.83432013	1.123364512	2.995225772	107
Pregnancy test negative	0.0254002778	0.536283333	0.295403109	0.973584247	189
Presyncope	0.0000430636	1.334654696	1.168489737	1.524449125	1827
Product administered at inappropriate site	7.2475811e-7	0.317855232	0.184571559	0.547386329	366
Product administration error	0.9106062576	0.959661125	0.614092896	1.499690814	207
Product dose omission issue	0.0000182826	0.099488465	0.019888965	0.497660629	126
Product preparation error	1.2405946e-6	0.081872517	0.016394908	0.408853109	153
Product preparation issue	8.18758e-31	0.050494161	0.019987188	0.127564728	745
Product storage error	0.0000210856	0.692813813	0.580255188	0.827206701	1723
Product use issue	0.0001754982	0.312921941	0.150945146	0.648713414	206
Productive cough	0.3894745532	0.87861653	0.653527652	1.181230825	507
Protein total normal	0.0954497044	1.4535674	0.969392205	2.17957002	184
Prothrombin time	0.0001103671	2.051934074	1.47250295	2.859371821	219
Prothrombin time normal	0.0000139124	2.745170751	1.823143977	4.133498256	122
Prothrombin time prolonged	0.2025096212	1.47467836	0.859226997	2.530968267	102
Pruritus	2.96435e-211	0.403885076	0.378127657	0.431397047	20015
Psoriasis	0.1756006515	0.664676549	0.354506179	1.246226274	141
Pulmonary congestion	0.0045554753	0.447063563	0.240274007	0.8318246	205
Pulmonary embolism	4.816336e-30	2.087140842	1.856663926	2.346228002	1754
Pulmonary oedema	0.3718425437	0.804177334	0.498996043	1.296004633	209
Pulmonary pain	0.218812673	1.288151983	0.895188669	1.853615432	249
Pulmonary thrombosis	2.3546201e-6	2.21062898	1.635235171	2.98848788	254
Pulse abnormal	0.2412649584	0.735191778	0.437355632	1.235852269	190
Pulse absent	1	1.03066186	0.64380852	1.649968644	176
Purpura	0.4539529141	1.271261596	0.744890994	2.169587307	116
Pyrexia	1.75154e-129	1.35612469	1.324175975	1.388844238	59483
Rash	1.220008e-72	0.629139044	0.596190703	0.663908266	20417
Rash erythematous	1.11959e-107	0.305994446	0.269300319	0.347688415	6873
Rash macular	7.701777e-27	0.422331795	0.352713025	0.505691972	2575
Rash maculo-papular	0.0184285938	0.526834546	0.297441608	0.933139923	209
Rash papular	1.835606e-35	0.307409007	0.245390663	0.385101439	2201
Rash pruritic	1.441738e-49	0.448459835	0.397732416	0.505657108	5495
Rash vesicular	0.0000586025	0.422811802	0.261547991	0.683506762	361
Rectal haemorrhage	0.1746985229	1.416260624	0.886675385	2.262151615	140
Red blood cell count decreased	1	1.023020214	0.678026718	1.54355327	232
Red blood cell count normal	0.0049259824	1.80077352	1.246282185	2.601967121	193
Red blood cell sedimentation rate	0.4862934024	1.163678405	0.806138482	1.679795046	264
Red blood cell sedimentation rate increased	0.0180818311	0.647278197	0.442125104	0.947625595	394
Red blood cell sedimentation rate normal	0.7267306271	0.930931836	0.654775518	1.323559081	342
Red cell distribution width normal	0.1511374843	1.400701983	0.928125652	2.113901325	183
Renal failure	0.1565910954	0.649008258	0.356146843	1.182691147	158
Renal pain	0.0002282672	1.801485263	1.34770496	2.408056103	311
Respiration abnormal	0.0838426708	1.457494489	0.985609385	2.15530637	197
Respiratory arrest	0.5902322117	0.875180799	0.561174394	1.364890198	225
Respiratory distress	0.4355958433	0.850782588	0.566023041	1.278801321	274
Respiratory failure	0.1323125397	0.695335885	0.426948182	1.132437177	226
Respiratory rate increased	0.097814648	1.332639666	0.963966218	1.842314022	307
Respiratory syncytial virus test negative	0.3375682978	0.756760235	0.413787474	1.384010125	137
Respiratory tract congestion	0.0015731502	0.736667111	0.604766478	0.897335503	1321
Respiratory viral panel	0.1419322864	0.645053237	0.344276277	1.208603981	145
Restless legs syndrome	0.0088377682	1.870406207	1.217249239	2.874037021	138
Restlessness	0.0014141231	1.462784653	1.172706553	1.824615831	618
Resuscitation	0.6266495354	0.9171899	0.660293921	1.274034617	397
Retching	0.0658846655	1.201585411	0.997159575	1.447920208	1002
Rhabdomyolysis	0.753072875	1.124948244	0.623175202	2.030742798	104
Rheumatoid arthritis	0.3415430325	0.795560937	0.505684678	1.251604472	234
Rheumatoid factor	0.0413588768	0.451065709	0.191235655	1.063924369	106
Rheumatoid factor negative	0.4449698615	0.771530384	0.396879463	1.499848665	111
Rhinorrhoea	4.328467e-6	0.734019441	0.639540016	0.842456337	2719
Salivary hypersecretion	0.4257007185	1.253533014	0.778676253	2.017969612	148
SARS-CoV-2 antibody test	0.7428799582	0.940814639	0.677017484	1.3073993	388
SARS-CoV-2 antibody test negative	0.191264819	0.703798903	0.411755376	1.202978576	185
SARS-CoV-2 antibody test positive	0.1425430738	0.635669727	0.339379591	1.190631411	147
SARS-CoV-2 test	8.589533e-45	0.441641528	0.388088381	0.502584589	4804
SARS-CoV-2 test negative	5.987059e-13	0.698785149	0.630719979	0.774195682	5127
SARS-CoV-2 test positive	1.8939642e-9	0.746591687	0.676159324	0.82436066	5189
Scab	1	1.008164055	0.613861871	1.655738546	161
Scan with contrast	0.1230205658	1.28598737	0.947357631	1.745659149	354
Scan with contrast abnormal	2.1798884e-7	2.525325773	1.843116066	3.460048108	216
Sciatica	0.0634264736	1.526731027	1.008949685	2.310231783	170
Secretion discharge	1	1.029540789	0.626522168	1.691806436	158
Seizure	7.98164e-21	1.731617309	1.554519019	1.928891488	2321
Seizure like phenomena	0.0168632144	1.567344399	1.110720995	2.21168815	242
Sensation of foreign body	6.796952e-13	0.31855298	0.219126976	0.463092236	772
Sensitive skin	9.4333569e-7	1.66805391	1.378046114	2.019093423	757
Sensory disturbance	0.0000291511	1.765479528	1.381622078	2.255984478	442
Sensory loss	0.6969784212	0.924937319	0.623730459	1.371600555	274
Sepsis	0.0044548782	0.564955702	0.368602998	0.865904366	353
Shoulder injury related to vaccine administration	0.2656689325	0.696456931	0.371044202	1.30726273	135
Sinus congestion	0.8810344995	1.031812972	0.772380124	1.378386077	466
Sinus disorder	0.1042450164	1.47934847	0.970791553	2.254316994	168
Sinus headache	0.0039352897	1.796652896	1.25003023	2.582306851	199
Sinus operation	0.5260874898	1.241802955	0.700957822	2.199953451	103
Sinus pain	0.0679268298	1.428794742	1.010402328	2.020437166	255
Sinus tachycardia	0.7018146499	0.924936867	0.628094602	1.362069035	284
Sinusitis	0.0006067786	1.775454118	1.314135049	2.398716423	292
Skin abrasion	0.4993271119	1.227149796	0.753176553	1.999393923	143
Skin burning sensation	0.1154102096	1.183224594	0.969391617	1.444225858	887
Skin discolouration	0.0067405189	1.279366943	1.079957386	1.515596629	1159
Skin disorder	1	0.981868456	0.532896919	1.80910347	108
Skin exfoliation	1	1.006472801	0.757829922	1.336695041	495
Skin induration	0.0000464538	0.188564912	0.065363614	0.543983477	157
Skin irritation	0.513663476	0.870618587	0.591881837	1.280621701	300
Skin laceration	0.0045946452	1.793551061	1.234699066	2.605351779	188
Skin lesion	5.6118094e-7	0.327501602	0.193778932	0.55350341	382
Skin mass	0.9009473321	0.967967274	0.590017008	1.588023111	167
Skin reaction	4.7405832e-8	0.301327219	0.178433512	0.508862333	414
Skin sensitisation	0.5602889278	1.20030226	0.704706345	2.044433862	122
Skin swelling	0.0029930088	0.561012147	0.372636776	0.844615048	387
Skin tightness	0.0009681594	0.53313756	0.354349292	0.802134122	406
Skin warm	5.305754e-70	0.402977075	0.358811407	0.452579042	6469
Sleep disorder	2.135052e-20	1.470799821	1.360401103	1.590157571	4970
Sluggishness	0.5629772836	0.906134234	0.646848518	1.269353223	381
Sneezing	0.0132514164	0.727171725	0.559111746	0.945747824	752
Somnolence	0.0006467424	1.206371979	1.086640817	1.33929568	3188
Speech disorder	0.5277097344	0.928810233	0.736630489	1.171127805	791
Spinal pain	0.000027998	1.902658013	1.445435876	2.504509246	335
Stomatitis	0.265959157	0.831308268	0.594246208	1.162941263	412
Streptococcus test	0.0159600718	0.444345815	0.213159556	0.926269538	147
Streptococcus test negative	0.8571318081	0.969984712	0.678186268	1.387333226	320
Stress	0.4435014377	1.223348127	0.769475925	1.944934977	159
Stridor	0.0008683777	0.19913982	0.056806103	0.698105762	106
Sudden death	0.2080721772	0.640333596	0.304680723	1.345759948	104
Sudden hearing loss	0.3381837805	0.74498079	0.407506162	1.361933706	139
Suicidal ideation	0.3688968111	0.735642594	0.378915582	1.428207366	116
Supraventricular tachycardia	0.0102675964	0.473721523	0.254361413	0.882256778	194
Surgery	0.0008821397	2.233619107	1.466197846	3.402715621	129
Suspected COVID-19	0.075424042	1.724094887	1.030364229	2.884905257	101
Swelling	6.167426e-66	0.403438754	0.357989626	0.454657946	6096
Swelling face	1.433246e-15	0.6378939	0.567104306	0.717519906	4203
Swelling of eyelid	0.0006885795	0.599151913	0.437231356	0.821036759	617
Swollen tongue	2.123338e-28	0.444380652	0.377548849	0.523042685	3005
Syncope	1.52694e-146	2.167289625	2.052628341	2.28835597	8028
Syringe issue	0.6795767715	1.055428403	0.841606035	1.323575482	750
Tachycardia	1.729523e-17	0.58241637	0.509112651	0.666274601	3475
Tachypnoea	0.0336048132	0.608224267	0.374342705	0.98823018	256
Taste disorder	0.0889663748	0.839386933	0.68436279	1.029527664	1107
Tenderness	7.839464e-22	0.486376109	0.412845682	0.57300277	2741
Tension	0.0000377055	2.681074476	1.757774506	4.089352942	116
Tension headache	0.5793858364	1.1382301	0.752480935	1.721728351	211
Thinking abnormal	0.2937866298	1.27497285	0.840374341	1.934323419	191
Thirst	2.0641938e-7	1.672713525	1.393570836	2.007770589	827
Throat clearing	3.4256798e-7	0.227411825	0.11009489	0.469741493	281
Throat irritation	5.77687e-37	0.440426736	0.381524702	0.508422412	3904
Throat tightness	7.275261e-32	0.505399924	0.445501706	0.573351528	4474
Thrombectomy	0.0001569649	2.443779913	1.621075089	3.684012114	129
Thrombocytopenia	7.4656564e-8	2.09164143	1.633048433	2.679016608	390
Thrombophlebitis superficial	5.257281e-12	3.970999227	2.800149269	5.631426523	143
Thrombosis	6.34786e-70	2.936433932	2.634922273	3.272447286	1702
Thyroid function test	0.7825716646	0.902653882	0.514756631	1.582852909	137
Thyroid function test normal	0.0387454342	0.476715758	0.21624713	1.050917594	119
Tinnitus	0.0006197127	0.871443945	0.804428489	0.944042336	7018
Tongue discomfort	0.0000465523	0.400038636	0.240296131	0.665973727	337
Tongue disorder	0.0000263205	0.398648732	0.243256328	0.653305969	360
Tongue pruritus	7.2475811e-7	0.317855232	0.184571559	0.547386329	366
Toothache	0.332677771	1.157639691	0.878510348	1.52545688	470
Transfusion	1	1.020005712	0.601892869	1.728566173	141
Transient ischaemic attack	0.2277317978	1.231825721	0.902244265	1.681800223	352
Tremor	1.799647e-52	1.641624623	1.545673681	1.743531921	7768
Trigeminal neuralgia	0.7493593287	1.14981064	0.636453603	2.077236267	102
Trismus	0.319253993	1.318400749	0.796224896	2.183027111	127
Troponin	0.2732983626	0.882607391	0.704328718	1.106011704	870
Troponin I	1	1.030131307	0.635461337	1.669921437	167
Troponin I increased	0.0811514491	0.583616088	0.3022944	1.126741805	144
Troponin I normal	0.0657310632	1.619788441	1.020473584	2.571075465	131
Troponin increased	1.6203479e-6	0.535768581	0.405280249	0.708270322	867
Troponin normal	0.3442651187	0.866908961	0.640895575	1.172626517	492
Tryptase	0.0001211391	0.233377793	0.091453334	0.595551762	164
Tunnel vision	0.11252198	1.331368682	0.959340266	1.847668266	300
Ultrasound abdomen	0.0118297951	1.647003657	1.154718356	2.349162487	220
Ultrasound Doppler	2.308842e-20	2.402892606	2.027308756	2.848057979	765
Ultrasound Doppler abnormal	2.109366e-30	3.485524961	2.875843365	4.22445965	499
Ultrasound Doppler normal	8.189447e-15	3.86031316	2.845825946	5.236447334	190
Ultrasound scan	1.492096e-28	2.085655938	1.849595517	2.351844309	1665
Ultrasound scan abnormal	1.189554e-15	2.775921989	2.214813088	3.479184284	401
Ultrasound scan normal	1.968015e-15	2.975302187	2.337130174	3.787732151	339
Underdose	1.569708e-13	0.437912783	0.341551302	0.561460618	1309
Unevaluable event	2.490614e-21	0.490741295	0.41653406	0.578168849	2718
Unresponsive to stimuli	1.063072e-35	2.040931194	1.839618032	2.264274467	2259
Upper-airway cough syndrome	0.4587151523	0.846210726	0.542978497	1.318786281	232
Urinary incontinence	0.0000989358	1.718072385	1.331842311	2.216307964	417
Urinary retention	0.1048840527	1.583762833	0.975837901	2.570411241	121
Urinary tract infection	0.2489904962	0.846105832	0.636941599	1.123957173	568
Urine analysis	2.2791237e-7	1.44390606	1.264515503	1.648745868	1735
Urine analysis abnormal	0.7171698738	0.896478845	0.547485118	1.467938202	179
Urine analysis normal	0.7802129883	0.961511381	0.728208592	1.269559501	535
Urticaria	1.050111e-55	0.587628049	0.547048483	0.63121777	12207
Vaccination complication	0.0000197758	0.581814716	0.445298218	0.760183515	879
Vaccination failure	1	1.011394962	0.632079633	1.618340023	179
Vaccination site bruising	0.0012509699	0.207066381	0.059032782	0.726316547	102
Vaccination site erythema	4.229468e-25	0.048824778	0.0170729	0.139628235	599
Vaccination site induration	1.5840498e-8	0.064858173	0.013008963	0.32336032	193
Vaccination site mass	0.0000108439	0.17187589	0.05964051	0.49532309	172
Vaccination site pain	1.19252e-104	0.080690906	0.05579424	0.116697035	2962
Vaccination site pruritus	1.551484e-19	0.010794106	0.000673909	0.172890845	385
Vaccination site rash	6.206577e-19	0.04766351	0.01374944	0.165229293	438
Vaccination site reaction	7.6302e-10	0.13257995	0.05224213	0.336461068	286
Vaccination site swelling	1.514559e-33	0.098681685	0.055173726	0.176498411	980
Vaccination site warmth	2.820694e-26	0.022229512	0.004476956	0.110376618	562
Vaccine positive rechallenge	8.596689e-40	0.032299016	0.011305944	0.092272387	904
Vaginal haemorrhage	0.2496536102	1.172661782	0.913833026	1.50479969	570
Ventricular extrasystoles	0.0001144113	0.366045267	0.202793984	0.660715544	272
Vertigo	0.0001676583	0.817060005	0.733415265	0.910244282	4053
Vertigo positional	0.481850522	0.787905476	0.430372008	1.442461472	132
Vision blurred	4.96997e-38	1.829955003	1.679254524	1.994179718	3536
Visual field defect	0.0209664267	1.86516917	1.155333003	3.011128414	111
Visual impairment	1.003299e-15	1.691786388	1.499343009	1.908930221	1880
Vital signs measurement	4.455435e-31	2.37398617	2.076870152	2.713607459	1246
Vitamin B12	1	1.05781943	0.572691538	1.95389991	101
Vitamin B12 normal	0.8834291637	1.055228817	0.598989611	1.858976911	119
Vitamin D	0.1310670185	0.575410412	0.274527847	1.206060319	115
Vitreous floaters	0.4542360588	1.183321204	0.799254026	1.751944971	228
Vomiting	1.170885e-17	1.233497457	1.1770983	1.292598908	15819
Walking aid user	0.1398913361	0.688133541	0.409914497	1.155186687	202
Weight	1.9984888e-9	0.114464342	0.039861368	0.328691316	257
Weight decreased	0.8305708308	0.971339296	0.731766847	1.289345141	511
Weight increased	0.1997799771	0.667349795	0.344601331	1.292379654	127
Wheezing	1.330276e-10	0.548976142	0.449488628	0.670483713	1655
White blood cell count	0.6765174137	0.899419664	0.587643179	1.376610436	240
White blood cell count decreased	1	0.997636894	0.685254501	1.452422963	284
White blood cell count increased	0.218404105	0.871165152	0.698041917	1.087225141	912
White blood cell count normal	0.0113405625	1.433174128	1.102573115	1.862904195	445
Wrong product administered	0.0094261286	0.583886753	0.377057829	0.904168312	327
Wrong technique in product usage process	0.2506209058	1.406475606	0.859312287	2.302042761	127
X-ray	0.0432304372	1.177068287	1.011291959	1.370019547	1537
X-ray abnormal	0.1955047395	1.509175939	0.878492356	2.592637263	100
X-ray limb	0.2027039643	1.362247679	0.872297619	2.127391729	159
X-ray normal	0.0040725142	1.657636153	1.201550307	2.286843588	267
